# Supplementary material for: Poly[(μ4-benzene-1,3,5-tricarboxyl­ato)bis­(N,N-dimethyl­acetamide)­terbium(III)]
Source: Acta Crystallogr Sect E Struct Rep Online. 2012 Mar 14;68(Pt 4):m415. doi: 10.1107/S1600536812010264 (PMC3343821; doi:10.1107/S1600536812010264)
Supplement: Supplementary file 1 [file e-68-0m415-sup1.cif]

##############################################################################
#                                                                            #
# This CIF contains the data in a paper accepted for publication in          #
# Acta Crystallographica Section E. It conforms to the requirements of       #
# Notes for Authors for Acta Crystallographica Section E, and has been       #
# peer reviewed under the auspices of the IUCr Commission on Journals.       #
#                                                                            #
# Full details of the Crystallographic Information File format               #
# are given in the paper "The Crystallographic Information File (CIF):       #
# a New Standard Archive File for Crystallography" by S. R. Hall, F. H.      #
# Allen and I. D. Brown [Acta Cryst. (1991), A47, 655-685].                  #
#                                                                            #
# The current version of the core CIF dictionary is obtainable from          #
# ftp://ftp.iucr.org/pub/cif_core.dic.                                       #
#                                                                            #
# Software is freely available for graphical display of the structure(s)     #
# in this CIF. For information consult the CIF software page                 #
# http://www.iucr.org/resources/cif/software.                                #
#                                                                            #
# This file may be used for bona fide research purposes within the           #
# scientific community so long as proper attribution is given to the journal # 
# article from which it was obtained.                                        #
#                                                                            #
##############################################################################
data_I
_audit_creation_method     SHELXL-97
_chemical_name_systematic
;
Poly[(\m~4~-benzene-1,3,5-tricarboxylato)bis(<i>N</i>,<i>N</i>-
dimethylacetamide)terbium(III)]
;
_chemical_name_common     ?
_chemical_formula_moiety     'C17 H21 N2 O8 Tb'
_chemical_formula_sum     'C17 H21 N2 O8 Tb'
_chemical_formula_iupac     '[Tb (C9 H3 O6) (C4 H9 N O)2]'
_chemical_formula_weight     540.28
_chemical_melting_point     ?
_symmetry_cell_setting     monoclinic
_symmetry_space_group_name_H-M     'P 21/n'
loop_
    _symmetry_equiv_pos_as_xyz
    'x, y, z'
    '-x+1/2, y+1/2, -z+1/2'
    '-x, -y, -z'
    'x-1/2, -y-1/2, z-1/2'
_cell_length_a     10.8924(6)
_cell_length_b     16.7740(9)
_cell_length_c     10.9631(6)
_cell_angle_alpha     90.00
_cell_angle_beta     102.2540(10)
_cell_angle_gamma     90.00
_cell_volume     1957.42(18)
_cell_formula_units_Z     4
_cell_measurement_reflns_used     2246
_cell_measurement_theta_min     2.2557
_cell_measurement_theta_max     22.4025
_cell_measurement_temperature     273(2)
_cell_special_details     ?
_exptl_crystal_description     rod
_exptl_crystal_colour     colourless
_exptl_crystal_size_max     0.60
_exptl_crystal_size_mid     0.40
_exptl_crystal_size_min     0.40
_exptl_crystal_density_diffrn     1.833
_exptl_crystal_density_meas     ?
_exptl_crystal_density_method     'not measured'
_exptl_crystal_F_000     1064
_exptl_absorpt_coefficient_mu     3.659
_exptl_absorpt_correction_type     multi-scan
_exptl_absorpt_process_details     '(SADABS; Sheldrick, 2008<i>a</i>)'
_exptl_absorpt_correction_T_min     0.2175
_exptl_absorpt_correction_T_max     0.3223
_exptl_special_details     ?
_diffrn_ambient_temperature     273(2)
_diffrn_radiation_type     MoK\a
_diffrn_radiation_wavelength     0.71073
_diffrn_radiation_source     'fine-focus sealed tube'
_diffrn_radiation_monochromator     graphite
_diffrn_measurement_device_type     'Bruker APEXII CCD'
_diffrn_measurement_method     'phi and omega scans'
_diffrn_detector_area_resol_mean     8.33
_diffrn_reflns_number     10235
_diffrn_reflns_av_R_equivalents     0.0547
_diffrn_reflns_av_sigmaI/netI     0.0764
_diffrn_reflns_theta_min     2.26
_diffrn_reflns_theta_max     25.00
_diffrn_reflns_theta_full     25.00
_diffrn_measured_fraction_theta_max     0.999
_diffrn_measured_fraction_theta_full     0.999
_diffrn_reflns_limit_h_min     -12
_diffrn_reflns_limit_h_max     12
_diffrn_reflns_limit_k_min     -17
_diffrn_reflns_limit_k_max     19
_diffrn_reflns_limit_l_min     -13
_diffrn_reflns_limit_l_max     13
_diffrn_standards_number     ?
_diffrn_standards_interval_count     ?
_diffrn_standards_interval_time     ?
_diffrn_standards_decay_%     ?
_refine_special_details
;
Refinement of <i>F</i>^2^ against ALL reflections. The weighted <i>R</i>-factor
<i>wR</i> and goodness of fit <i>S</i> are based on <i>F</i>^2^, conventional
<i>R</i>-factors <i>R</i> are based on <i>F</i>, with <i>F</i> set to zero for
negative <i>F</i>^2^. The threshold expression of <i>F</i>^2^ >
\s(<i>F</i>^2^) is used only for calculating <i>R</i>-factors(gt) <i>etc</i>.
and is not relevant to the choice of reflections for refinement.
<i>R</i>-factors based on <i>F</i>^2^ are statistically about twice as large
as those based on <i>F</i>, and <i>R</i>- factors based on ALL data will be
even larger.
;
_reflns_number_total     3433
_reflns_number_gt     2385
_reflns_threshold_expression     I>2sigma(I)
_refine_ls_structure_factor_coef     Fsqd
_refine_ls_matrix_type     full
_refine_ls_R_factor_all     0.0565
_refine_ls_R_factor_gt     0.0336
_refine_ls_wR_factor_gt     0.0620
_refine_ls_wR_factor_ref     0.0656
_refine_ls_goodness_of_fit_ref     0.894
_refine_ls_restrained_S_all     0.915
_refine_ls_number_reflns     3433
_refine_ls_number_parameters     259
_refine_ls_number_restraints     24
_refine_ls_hydrogen_treatment     constr
_refine_ls_weighting_scheme     calc
_refine_ls_weighting_details
         'calc w=1/[\s^2^(Fo^2^)+(0.0188P)^2^+0.0000P] where P=(Fo^2^+2Fc^2^)/3'
_atom_sites_solution_hydrogens     geom
_atom_sites_solution_primary     direct
_atom_sites_solution_secondary     difmap
_refine_ls_shift/su_max     0.002
_refine_ls_shift/su_mean     0.000
_refine_diff_density_max     1.521
_refine_diff_density_min     -0.788
_refine_ls_extinction_method     none
_refine_ls_extinction_coef     ?
loop_
    _atom_type_symbol
    _atom_type_description
    _atom_type_scat_dispersion_real
    _atom_type_scat_dispersion_imag
    _atom_type_scat_source
    'C' 'C' 0.0033 0.0016
                         'International Tables Vol C Tables 4.2.6.8 and 6.1.1.4'
    'H' 'H' 0.0000 0.0000
                         'International Tables Vol C Tables 4.2.6.8 and 6.1.1.4'
    'N' 'N' 0.0061 0.0033
                         'International Tables Vol C Tables 4.2.6.8 and 6.1.1.4'
    'O' 'O' 0.0106 0.0060
                         'International Tables Vol C Tables 4.2.6.8 and 6.1.1.4'
    'Tb' 'Tb' -0.1723 4.1537
                         'International Tables Vol C Tables 4.2.6.8 and 6.1.1.4'
_computing_data_collection     'APEX2 (Bruker, 2004)'
_computing_cell_refinement     'SAINT (Bruker, 2004)'
_computing_data_reduction     'SAINT (Bruker, 2004)'
_computing_structure_solution     'SHELXS97 (Sheldrick, 2008<i>b</i>)'
_computing_structure_refinement     'SHELXL97 (Sheldrick, 2008<i>b</i>)'
_computing_molecular_graphics     'SHELXTL (Sheldrick, 2008<i>b</i>)'
_computing_publication_material     'SHELXTL (Sheldrick, 2008<i>b</i>)'
loop_
    _atom_site_type_symbol
    _atom_site_label
    _atom_site_fract_x
    _atom_site_fract_y
    _atom_site_fract_z
    _atom_site_U_iso_or_equiv
    _atom_site_adp_type
    _atom_site_calc_flag
    _atom_site_refinement_flags
    _atom_site_occupancy
    _atom_site_symmetry_multiplicity
    _atom_site_disorder_assembly
    _atom_site_disorder_group
    Tb Tb1 0.65099(3) 0.112365(17) -0.08321(3) 0.02780(11) Uani d . 1 1 . .
    C C1 0.6570(6) 0.2120(4) 0.1214(6) 0.0390(17) Uani d . 1 1 . .
    C C2 0.6452(6) 0.2784(4) 0.2122(6) 0.0344(16) Uani d . 1 1 . .
    C C3 0.7451(6) 0.3279(3) 0.2632(6) 0.0337(16) Uani d . 1 1 . .
    H H3 0.8227 0.3194 0.2428 0.040 Uiso calc R 1 1 . .
    C C4 0.7325(5) 0.3896(4) 0.3438(5) 0.0283(14) Uani d . 1 1 . .
    C C5 0.6154(5) 0.4017(3) 0.3746(5) 0.0326(16) Uani d . 1 1 . .
    H H5 0.6065 0.4423 0.4298 0.039 Uiso calc R 1 1 . .
    C C6 0.5112(6) 0.3539(4) 0.3241(6) 0.0324(16) Uani d . 1 1 . .
    C C7 0.5287(6) 0.2932(4) 0.2434(6) 0.0372(17) Uani d . 1 1 . .
    H H7 0.4607 0.2610 0.2087 0.045 Uiso calc R 1 1 . .
    C C8 0.8415(6) 0.4454(4) 0.3953(6) 0.0311(15) Uani d . 1 1 . .
    C C9 0.3875(6) 0.3652(4) 0.3574(6) 0.0303(16) Uani d . 1 1 . .
    C C10 0.5469(7) 0.2846(5) -0.2411(8) 0.062(2) Uani d . 1 1 . .
    C C11 0.5890(9) 0.2864(5) -0.3628(8) 0.097(3) Uani d . 1 1 . .
    H H11A 0.6323 0.2377 -0.3727 0.145 Uiso calc R 1 1 . .
    H H11B 0.6446 0.3307 -0.3633 0.145 Uiso calc R 1 1 . .
    H H11C 0.5172 0.2918 -0.4302 0.145 Uiso calc R 1 1 . .
    C C12 0.4520(11) 0.3475(6) -0.0923(11) 0.138(5) Uani d . 1 1 . .
    H H12A 0.4480 0.2935 -0.0647 0.208 Uiso calc R 1 1 . .
    H H12B 0.3688 0.3694 -0.1135 0.208 Uiso calc R 1 1 . .
    H H12C 0.5023 0.3786 -0.0267 0.208 Uiso calc R 1 1 . .
    C C13 0.4954(11) 0.4249(6) -0.2661(10) 0.131(4) Uani d U 1 1 . .
    H H13A 0.5156 0.4176 -0.3464 0.196 Uiso calc R 1 1 . .
    H H13B 0.5519 0.4630 -0.2189 0.196 Uiso calc R 1 1 . .
    H H13C 0.4107 0.4440 -0.2767 0.196 Uiso calc R 1 1 . .
    C C14 0.6376(9) -0.0207(8) -0.3242(9) 0.094(4) Uani d U 1 1 . .
    C C15 0.5893(11) -0.0955(5) -0.2590(11) 0.131(5) Uani d . 1 1 . .
    H H15A 0.6059 -0.1434 -0.3006 0.197 Uiso calc R 1 1 . .
    H H15B 0.5005 -0.0907 -0.2640 0.197 Uiso calc R 1 1 . .
    H H15C 0.6321 -0.0977 -0.1730 0.197 Uiso calc R 1 1 . .
    C C16 0.6552(11) -0.1129(6) -0.4926(10) 0.140(5) Uani d . 1 1 . .
    H H16A 0.6042 -0.1519 -0.4627 0.211 Uiso calc R 1 1 . .
    H H16B 0.7388 -0.1334 -0.4849 0.211 Uiso calc R 1 1 . .
    H H16C 0.6200 -0.1013 -0.5787 0.211 Uiso calc R 1 1 . .
    C C17 0.7101(10) 0.0352(7) -0.4836(10) 0.141(5) Uani d . 1 1 . .
    H H17A 0.6452 0.0544 -0.5505 0.211 Uiso calc R 1 1 . .
    H H17B 0.7820 0.0201 -0.5159 0.211 Uiso calc R 1 1 . .
    H H17C 0.7332 0.0764 -0.4224 0.211 Uiso calc R 1 1 . .
    N N1 0.5073(8) 0.3492(5) -0.1998(8) 0.091(2) Uani d U 1 1 . .
    N N2 0.6593(8) -0.0410(5) -0.4200(8) 0.098(3) Uani d U 1 1 . .
    O O1 0.7562(4) 0.2041(3) 0.0827(4) 0.0467(13) Uani d . 1 1 . .
    O O2 0.5632(4) 0.1690(3) 0.0810(4) 0.0504(13) Uani d . 1 1 . .
    O O3 0.3021(4) 0.3156(2) 0.3202(4) 0.0395(12) Uani d . 1 1 . .
    O O4 0.3703(4) 0.4242(2) 0.4224(4) 0.0410(12) Uani d . 1 1 . .
    O O5 0.8182(4) 0.5022(2) 0.4600(4) 0.0447(12) Uani d . 1 1 . .
    O O6 0.9428(4) 0.4319(2) 0.3650(4) 0.0344(11) Uani d . 1 1 . .
    O O7 0.5483(4) 0.2215(3) -0.1834(5) 0.0544(14) Uani d . 1 1 . .
    O O8 0.6406(5) 0.0438(3) -0.2719(5) 0.0551(14) Uani d . 1 1 . .
loop_
    _atom_site_aniso_label
    _atom_site_aniso_U_11
    _atom_site_aniso_U_22
    _atom_site_aniso_U_33
    _atom_site_aniso_U_12
    _atom_site_aniso_U_13
    _atom_site_aniso_U_23
    Tb1 0.01970(16) 0.02548(17) 0.04074(19) 0.00104(17) 0.01207(13) 0.00197(17)
    C1 0.034(4) 0.037(4) 0.049(5) -0.005(3) 0.016(4) -0.011(3)
    C2 0.026(4) 0.033(4) 0.046(4) -0.007(3) 0.011(3) -0.009(3)
    C3 0.023(4) 0.031(4) 0.052(4) 0.000(3) 0.020(3) -0.007(3)
    C4 0.022(3) 0.028(3) 0.036(4) 0.000(3) 0.007(3) -0.003(3)
    C5 0.030(4) 0.033(4) 0.038(4) 0.001(3) 0.015(3) -0.006(3)
    C6 0.029(4) 0.033(4) 0.039(4) -0.006(3) 0.016(3) -0.007(3)
    C7 0.028(4) 0.034(4) 0.049(4) -0.009(3) 0.009(3) -0.007(3)
    C8 0.023(4) 0.035(4) 0.036(4) 0.002(3) 0.009(3) 0.001(3)
    C9 0.025(4) 0.029(4) 0.040(4) 0.003(3) 0.013(3) -0.003(3)
    C10 0.036(5) 0.059(6) 0.078(7) 0.003(4) -0.014(5) -0.001(5)
    C11 0.092(8) 0.111(8) 0.079(7) 0.000(6) -0.002(6) 0.046(6)
    C12 0.152(12) 0.108(9) 0.145(11) 0.077(8) 0.008(10) -0.025(8)
    C13 0.145(6) 0.109(5) 0.126(6) -0.013(4) 0.001(4) 0.011(4)
    C14 0.058(6) 0.152(10) 0.068(7) 0.016(7) 0.005(6) -0.041(7)
    C15 0.163(13) 0.065(8) 0.179(12) -0.028(7) 0.066(10) 0.019(7)
    C16 0.156(12) 0.139(10) 0.125(9) 0.008(9) 0.027(9) -0.099(8)
    C17 0.126(11) 0.195(13) 0.117(10) -0.008(9) 0.058(9) 0.065(9)
    N1 0.099(5) 0.066(4) 0.095(4) 0.008(4) -0.011(4) 0.006(4)
    N2 0.093(5) 0.103(5) 0.094(4) 0.015(4) 0.013(4) -0.025(4)
    O1 0.025(3) 0.058(3) 0.062(3) -0.006(2) 0.021(3) -0.025(2)
    O2 0.041(3) 0.053(3) 0.063(3) -0.018(3) 0.025(3) -0.029(3)
    O3 0.026(3) 0.036(3) 0.061(3) -0.008(2) 0.019(2) -0.016(2)
    O4 0.024(3) 0.040(3) 0.064(3) -0.004(2) 0.022(2) -0.014(2)
    O5 0.026(3) 0.041(3) 0.068(3) -0.009(2) 0.014(3) -0.028(2)
    O6 0.018(2) 0.032(3) 0.054(3) 0.003(2) 0.010(2) -0.006(2)
    O7 0.034(3) 0.037(3) 0.095(4) 0.007(2) 0.020(3) 0.032(3)
    O8 0.055(3) 0.054(3) 0.062(4) -0.014(3) 0.024(3) -0.026(3)
_geom_special_details
;
All e.s.d.'s (except the e.s.d. in the dihedral angle between two l.s. planes)
are estimated using the full covariance matrix. The cell e.s.d.'s are taken
into account individually in the estimation of e.s.d.'s in distances, angles
and torsion angles; correlations between e.s.d.'s in cell parameters are only
used when they are defined by crystal symmetry. An approximate (isotropic)
treatment of cell e.s.d.'s is used for estimating e.s.d.'s involving l.s.
planes.
;
loop_
    _geom_bond_atom_site_label_1
    _geom_bond_atom_site_label_2
    _geom_bond_site_symmetry_2
    _geom_bond_distance
    _geom_bond_publ_flag
    Tb1 O5 2_645 2.271(4) ?
    Tb1 O7 . 2.299(4) ?
    Tb1 O6 4_565 2.339(4) ?
    Tb1 O8 . 2.348(5) ?
    Tb1 O2 . 2.406(4) ?
    Tb1 O4 4_665 2.454(4) ?
    Tb1 O3 4_665 2.456(4) ?
    Tb1 O1 . 2.471(4) ?
    C1 O1 . 1.248(7) ?
    C1 O2 . 1.253(7) ?
    C1 C2 . 1.517(8) ?
    C2 C3 . 1.388(8) ?
    C2 C7 . 1.405(8) ?
    C3 C4 . 1.387(7) ?
    C3 H3 . 0.9300 ?
    C4 C5 . 1.402(7) ?
    C4 C8 . 1.523(8) ?
    C5 C6 . 1.403(8) ?
    C5 H5 . 0.9300 ?
    C6 C7 . 1.389(8) ?
    C6 C9 . 1.481(8) ?
    C7 H7 . 0.9300 ?
    C8 O6 . 1.238(6) ?
    C8 O5 . 1.246(6) ?
    C9 O3 . 1.250(7) ?
    C9 O4 . 1.257(6) ?
    C10 O7 . 1.232(9) ?
    C10 N1 . 1.285(10) ?
    C10 C11 . 1.500(11) ?
    C11 H11A . 0.9600 ?
    C11 H11B . 0.9600 ?
    C11 H11C . 0.9600 ?
    C12 N1 . 1.433(11) ?
    C12 H12A . 0.9600 ?
    C12 H12B . 0.9600 ?
    C12 H12C . 0.9600 ?
    C13 N1 . 1.454(10) ?
    C13 H13A . 0.9600 ?
    C13 H13B . 0.9600 ?
    C13 H13C . 0.9600 ?
    C14 N2 . 1.175(10) ?
    C14 O8 . 1.221(11) ?
    C14 C15 . 1.589(13) ?
    C15 H15A . 0.9600 ?
    C15 H15B . 0.9600 ?
    C15 H15C . 0.9600 ?
    C16 N2 . 1.440(10) ?
    C16 H16A . 0.9600 ?
    C16 H16B . 0.9600 ?
    C16 H16C . 0.9600 ?
    C17 N2 . 1.609(11) ?
    C17 H17A . 0.9600 ?
    C17 H17B . 0.9600 ?
    C17 H17C . 0.9600 ?
    O3 Tb1 4_566 2.456(4) ?
    O4 Tb1 4_566 2.454(4) ?
    O5 Tb1 2_655 2.271(4) ?
    O6 Tb1 4_666 2.338(4) ?
loop_
    _geom_angle_atom_site_label_1
    _geom_angle_atom_site_label_2
    _geom_angle_atom_site_label_3
    _geom_angle_site_symmetry_1
    _geom_angle_site_symmetry_3
    _geom_angle
    _geom_angle_publ_flag
    O5 Tb1 O7 2_645 . 158.01(15) ?
    O5 Tb1 O6 2_645 4_565 84.24(14) ?
    O7 Tb1 O6 . 4_565 77.77(15) ?
    O5 Tb1 O8 2_645 . 95.69(17) ?
    O7 Tb1 O8 . . 92.37(18) ?
    O6 Tb1 O8 4_565 . 76.59(15) ?
    O5 Tb1 O2 2_645 . 84.73(16) ?
    O7 Tb1 O2 . . 79.21(17) ?
    O6 Tb1 O2 4_565 . 77.74(14) ?
    O8 Tb1 O2 . . 154.14(16) ?
    O5 Tb1 O4 2_645 4_665 76.21(14) ?
    O7 Tb1 O4 . 4_665 125.67(15) ?
    O6 Tb1 O4 4_565 4_665 144.63(14) ?
    O8 Tb1 O4 . 4_665 76.37(16) ?
    O2 Tb1 O4 . 4_665 128.27(16) ?
    O5 Tb1 O3 2_645 4_665 128.97(14) ?
    O7 Tb1 O3 . 4_665 72.82(14) ?
    O6 Tb1 O3 4_565 4_665 139.07(14) ?
    O8 Tb1 O3 . 4_665 76.85(15) ?
    O2 Tb1 O3 . 4_665 122.52(15) ?
    O4 Tb1 O3 4_665 4_665 52.85(13) ?
    O5 Tb1 O1 2_645 . 94.68(16) ?
    O7 Tb1 O1 . . 87.62(17) ?
    O6 Tb1 O1 4_565 . 130.58(13) ?
    O8 Tb1 O1 . . 151.84(15) ?
    O2 Tb1 O1 . . 53.07(14) ?
    O4 Tb1 O1 4_665 . 80.81(14) ?
    O3 Tb1 O1 4_665 . 76.26(14) ?
    O1 C1 O2 . . 121.3(6) ?
    O1 C1 C2 . . 120.0(6) ?
    O2 C1 C2 . . 118.5(6) ?
    C3 C2 C7 . . 117.8(6) ?
    C3 C2 C1 . . 122.3(5) ?
    C7 C2 C1 . . 119.8(6) ?
    C4 C3 C2 . . 121.9(5) ?
    C4 C3 H3 . . 119.1 ?
    C2 C3 H3 . . 119.1 ?
    C3 C4 C5 . . 118.7(6) ?
    C3 C4 C8 . . 121.3(5) ?
    C5 C4 C8 . . 120.0(5) ?
    C4 C5 C6 . . 121.5(5) ?
    C4 C5 H5 . . 119.2 ?
    C6 C5 H5 . . 119.2 ?
    C7 C6 C5 . . 117.5(5) ?
    C7 C6 C9 . . 120.4(6) ?
    C5 C6 C9 . . 122.1(5) ?
    C6 C7 C2 . . 122.6(6) ?
    C6 C7 H7 . . 118.7 ?
    C2 C7 H7 . . 118.7 ?
    O6 C8 O5 . . 126.4(6) ?
    O6 C8 C4 . . 117.2(6) ?
    O5 C8 C4 . . 116.3(5) ?
    O3 C9 O4 . . 121.3(5) ?
    O3 C9 C6 . . 119.2(5) ?
    O4 C9 C6 . . 119.5(6) ?
    O3 C9 Tb1 . 4_566 60.7(3) ?
    O4 C9 Tb1 . 4_566 60.6(3) ?
    C6 C9 Tb1 . 4_566 179.1(5) ?
    O7 C10 N1 . . 120.8(9) ?
    O7 C10 C11 . . 120.1(8) ?
    N1 C10 C11 . . 119.1(9) ?
    C10 C11 H11A . . 109.5 ?
    C10 C11 H11B . . 109.5 ?
    H11A C11 H11B . . 109.5 ?
    C10 C11 H11C . . 109.5 ?
    H11A C11 H11C . . 109.5 ?
    H11B C11 H11C . . 109.5 ?
    N1 C12 H12A . . 109.5 ?
    N1 C12 H12B . . 109.5 ?
    H12A C12 H12B . . 109.5 ?
    N1 C12 H12C . . 109.5 ?
    H12A C12 H12C . . 109.5 ?
    H12B C12 H12C . . 109.5 ?
    N1 C13 H13A . . 109.5 ?
    N1 C13 H13B . . 109.5 ?
    H13A C13 H13B . . 109.5 ?
    N1 C13 H13C . . 109.5 ?
    H13A C13 H13C . . 109.5 ?
    H13B C13 H13C . . 109.5 ?
    N2 C14 O8 . . 133.4(13) ?
    N2 C14 C15 . . 108.7(11) ?
    O8 C14 C15 . . 117.8(9) ?
    C14 C15 H15A . . 109.5 ?
    C14 C15 H15B . . 109.5 ?
    H15A C15 H15B . . 109.5 ?
    C14 C15 H15C . . 109.5 ?
    H15A C15 H15C . . 109.5 ?
    H15B C15 H15C . . 109.5 ?
    N2 C16 H16A . . 109.5 ?
    N2 C16 H16B . . 109.5 ?
    H16A C16 H16B . . 109.5 ?
    N2 C16 H16C . . 109.5 ?
    H16A C16 H16C . . 109.5 ?
    H16B C16 H16C . . 109.5 ?
    N2 C17 H17A . . 109.5 ?
    N2 C17 H17B . . 109.5 ?
    H17A C17 H17B . . 109.5 ?
    N2 C17 H17C . . 109.5 ?
    H17A C17 H17C . . 109.5 ?
    H17B C17 H17C . . 109.5 ?
    C10 N1 C12 . . 120.3(9) ?
    C10 N1 C13 . . 124.1(10) ?
    C12 N1 C13 . . 114.8(9) ?
    C14 N2 C16 . . 138.5(11) ?
    C14 N2 C17 . . 108.0(10) ?
    C16 N2 C17 . . 113.5(9) ?
    C1 O1 Tb1 . . 90.9(4) ?
    C1 O2 Tb1 . . 93.8(4) ?
    C9 O3 Tb1 . 4_566 93.0(3) ?
    C9 O4 Tb1 . 4_566 92.9(4) ?
    C8 O5 Tb1 . 2_655 159.8(4) ?
    C8 O6 Tb1 . 4_666 150.0(4) ?
    C10 O7 Tb1 . . 151.8(5) ?
    C14 O8 Tb1 . . 147.0(7) ?
loop_
    _geom_torsion_atom_site_label_1
    _geom_torsion_atom_site_label_2
    _geom_torsion_atom_site_label_3
    _geom_torsion_atom_site_label_4
    _geom_torsion_site_symmetry_1
    _geom_torsion_site_symmetry_2
    _geom_torsion_site_symmetry_3
    _geom_torsion_site_symmetry_4
    _geom_torsion
    _geom_torsion_publ_flag
    O1 C1 C2 C3 . . . . -5.5(11) ?
    O2 C1 C2 C3 . . . . 178.8(7) ?
    O1 C1 C2 C7 . . . . 172.2(6) ?
    O2 C1 C2 C7 . . . . -3.6(10) ?
    C7 C2 C3 C4 . . . . 0.7(10) ?
    C1 C2 C3 C4 . . . . 178.4(6) ?
    C2 C3 C4 C5 . . . . 0.3(9) ?
    C2 C3 C4 C8 . . . . -177.6(6) ?
    C3 C4 C5 C6 . . . . -1.2(9) ?
    C8 C4 C5 C6 . . . . 176.8(6) ?
    C4 C5 C6 C7 . . . . 0.8(9) ?
    C4 C5 C6 C9 . . . . 179.0(6) ?
    C5 C6 C7 C2 . . . . 0.3(10) ?
    C9 C6 C7 C2 . . . . -177.9(6) ?
    C3 C2 C7 C6 . . . . -1.1(10) ?
    C1 C2 C7 C6 . . . . -178.8(6) ?
    C3 C4 C8 O6 . . . . -2.1(9) ?
    C5 C4 C8 O6 . . . . 180.0(5) ?
    C3 C4 C8 O5 . . . . 175.2(6) ?
    C5 C4 C8 O5 . . . . -2.7(9) ?
    C7 C6 C9 O3 . . . . 5.8(9) ?
    C5 C6 C9 O3 . . . . -172.3(6) ?
    C7 C6 C9 O4 . . . . -174.3(6) ?
    C5 C6 C9 O4 . . . . 7.6(9) ?
    O7 C10 N1 C12 . . . . -6.3(13) ?
    C11 C10 N1 C12 . . . . 172.2(9) ?
    O7 C10 N1 C13 . . . . -176.0(8) ?
    C11 C10 N1 C13 . . . . 2.6(14) ?
    O8 C14 N2 C16 . . . . -177.2(11) ?
    C15 C14 N2 C16 . . . . -0.4(18) ?
    O8 C14 N2 C17 . . . . 4.1(17) ?
    C15 C14 N2 C17 . . . . -179.2(8) ?
    O2 C1 O1 Tb1 . . . . 9.3(7) ?
    C2 C1 O1 Tb1 . . . . -166.4(6) ?
    O5 Tb1 O1 C1 2_645 . . . -85.0(4) ?
    O7 Tb1 O1 C1 . . . . 73.1(4) ?
    O6 Tb1 O1 C1 4_565 . . . 1.5(5) ?
    O8 Tb1 O1 C1 . . . . 163.7(4) ?
    O2 Tb1 O1 C1 . . . . -5.1(4) ?
    O4 Tb1 O1 C1 4_665 . . . -160.2(4) ?
    O3 Tb1 O1 C1 4_665 . . . 146.0(4) ?
    O1 C1 O2 Tb1 . . . . -9.5(8) ?
    C2 C1 O2 Tb1 . . . . 166.2(5) ?
    O5 Tb1 O2 C1 2_645 . . . 105.0(5) ?
    O7 Tb1 O2 C1 . . . . -90.1(5) ?
    O6 Tb1 O2 C1 4_565 . . . -169.7(5) ?
    O8 Tb1 O2 C1 . . . . -162.8(4) ?
    O4 Tb1 O2 C1 4_665 . . . 37.2(5) ?
    O3 Tb1 O2 C1 4_665 . . . -28.6(5) ?
    O1 Tb1 O2 C1 . . . . 5.1(4) ?
    O4 C9 O3 Tb1 . . . 4_566 1.1(6) ?
    C6 C9 O3 Tb1 . . . 4_566 -179.0(5) ?
    O3 C9 O4 Tb1 . . . 4_566 -1.1(6) ?
    C6 C9 O4 Tb1 . . . 4_566 179.0(5) ?
    O6 C8 O5 Tb1 . . . 2_655 -6.1(17) ?
    C4 C8 O5 Tb1 . . . 2_655 177.0(9) ?
    O5 C8 O6 Tb1 . . . 4_666 74.9(11) ?
    C4 C8 O6 Tb1 . . . 4_666 -108.2(8) ?
    N1 C10 O7 Tb1 . . . . -122.4(11) ?
    C11 C10 O7 Tb1 . . . . 59.0(15) ?
    O5 Tb1 O7 C10 2_645 . . . 165.9(11) ?
    O6 Tb1 O7 C10 4_565 . . . -158.3(12) ?
    O8 Tb1 O7 C10 . . . . -82.5(12) ?
    O2 Tb1 O7 C10 . . . . 122.1(12) ?
    O4 Tb1 O7 C10 4_665 . . . -7.6(13) ?
    O3 Tb1 O7 C10 4_665 . . . -7.1(12) ?
    O1 Tb1 O7 C10 . . . . 69.3(12) ?
    N2 C14 O8 Tb1 . . . . -160.2(9) ?
    C15 C14 O8 Tb1 . . . . 23.3(16) ?
    O5 Tb1 O8 C14 2_645 . . . 6.7(11) ?
    O7 Tb1 O8 C14 . . . . -152.8(11) ?
    O6 Tb1 O8 C14 4_565 . . . -76.0(11) ?
    O2 Tb1 O8 C14 . . . . -83.0(12) ?
    O4 Tb1 O8 C14 4_665 . . . 81.0(11) ?
    O3 Tb1 O8 C14 4_665 . . . 135.4(11) ?
    O1 Tb1 O8 C14 . . . . 117.8(10) ?
_iucr_refine_instructions_details
;
TITL Tb(C9H3O6)(C3H9NO)2 in P2(1)/n
CELL 0.71073  10.8924  16.7740  10.9631  90.000 102.254  90.000
ZERR   4.00   0.0006   0.0009   0.0006   0.000   0.001   0.000
LATT 1
SYMM 0.5-X, 0.5+Y, 0.5-Z
SFAC C  H  N  O  Tb
UNIT 68 84 8 32 4
L.S. 20
ACTA
BOND $H
CONF
size 0.6 0.4 0.4
FMAP 2
PLAN 0
isor 0.005 C13 N1 N2
isor 0.025  C14
free Tb1 C1
TEMP 0
omit 0 50
WGHT    0.018800
FVAR       0.16242
TB1   5    0.650990    0.112365   -0.083207    11.00000    0.01970    0.02548 =
         0.04074    0.00197    0.01207    0.00104
C1    1    0.657049    0.211989    0.121358    11.00000    0.03402    0.03709 =
         0.04926   -0.01141    0.01624   -0.00459
C2    1    0.645214    0.278382    0.212157    11.00000    0.02597    0.03286 =
         0.04606   -0.00916    0.01111   -0.00727
C3    1    0.745066    0.327850    0.263231    11.00000    0.02348    0.03091 =
         0.05181   -0.00715    0.01970   -0.00023
AFIX  43
H3    2    0.822656    0.319351    0.242823    11.00000   -1.20000
AFIX   0
C4    1    0.732459    0.389596    0.343831    11.00000    0.02159    0.02804 =
         0.03574   -0.00254    0.00734    0.00034
C5    1    0.615358    0.401693    0.374600    11.00000    0.03036    0.03252 =
         0.03824   -0.00557    0.01478    0.00139
AFIX  43
H5    2    0.606469    0.442340    0.429769    11.00000   -1.20000
AFIX   0
C6    1    0.511226    0.353908    0.324108    11.00000    0.02885    0.03335 =
         0.03895   -0.00734    0.01639   -0.00561
C7    1    0.528722    0.293171    0.243401    11.00000    0.02841    0.03382 =
         0.04941   -0.00734    0.00863   -0.00854
AFIX  43
H7    2    0.460675    0.261041    0.208693    11.00000   -1.20000
AFIX   0
C8    1    0.841506    0.445383    0.395265    11.00000    0.02265    0.03544 =
         0.03622    0.00136    0.00859    0.00186
C9    1    0.387479    0.365174    0.357366    11.00000    0.02479    0.02912 =
         0.03967   -0.00296    0.01291    0.00345
C10   1    0.546950    0.284576   -0.241124    11.00000    0.03631    0.05906 =
         0.07762   -0.00068   -0.01388    0.00254
C11   1    0.589045    0.286355   -0.362776    11.00000    0.09155    0.11126 =
         0.07901    0.04638   -0.00235    0.00006
AFIX 137
H11A  2    0.632258    0.237681   -0.372671    11.00000   -1.50000
H11B  2    0.644628    0.330705   -0.363335    11.00000   -1.50000
H11C  2    0.517193    0.291817   -0.430190    11.00000   -1.50000
AFIX   0
C12   1    0.452029    0.347526   -0.092310    11.00000    0.15170    0.10835 =
         0.14479   -0.02461    0.00750    0.07677
AFIX 137
H12A  2    0.448039    0.293459   -0.064702    11.00000   -1.50000
H12B  2    0.368753    0.369372   -0.113527    11.00000   -1.50000
H12C  2    0.502267    0.378597   -0.026682    11.00000   -1.50000
AFIX   0
C13   1    0.495357    0.424892   -0.266084    11.00000    0.14467    0.10854 =
         0.12594    0.01081    0.00067   -0.01262
AFIX 137
H13A  2    0.515566    0.417570   -0.346424    11.00000   -1.50000
H13B  2    0.551958    0.463040   -0.218920    11.00000   -1.50000
H13C  2    0.410672    0.443999   -0.276671    11.00000   -1.50000
AFIX   0
C14   1    0.637629   -0.020655   -0.324220    11.00000    0.05829    0.15236 =
         0.06789   -0.04119    0.00450    0.01589
C15   1    0.589261   -0.095523   -0.258995    11.00000    0.16283    0.06499 =
         0.17858    0.01912    0.06580   -0.02823
AFIX 137
H15A  2    0.605940   -0.143419   -0.300592    11.00000   -1.50000
H15B  2    0.500509   -0.090683   -0.264014    11.00000   -1.50000
H15C  2    0.632120   -0.097689   -0.172981    11.00000   -1.50000
AFIX   0
C16   1    0.655230   -0.112890   -0.492644    11.00000    0.15593    0.13922 =
         0.12508   -0.09886    0.02738    0.00826
AFIX 137
H16A  2    0.604167   -0.151861   -0.462736    11.00000   -1.50000
H16B  2    0.738818   -0.133389   -0.484913    11.00000   -1.50000
H16C  2    0.619963   -0.101322   -0.578707    11.00000   -1.50000
AFIX   0
C17   1    0.710062    0.035170   -0.483647    11.00000    0.12569    0.19478 =
         0.11667    0.06460    0.05817   -0.00771
AFIX 137
H17A  2    0.645158    0.054412   -0.550533    11.00000   -1.50000
H17B  2    0.782035    0.020115   -0.515947    11.00000   -1.50000
H17C  2    0.733248    0.076445   -0.422428    11.00000   -1.50000
AFIX   0
N1    3    0.507285    0.349244   -0.199785    11.00000    0.09885    0.06564 =
         0.09457    0.00610   -0.01139    0.00819
N2    3    0.659346   -0.041036   -0.420004    11.00000    0.09321    0.10341 =
         0.09361   -0.02486    0.01311    0.01463
O1    4    0.756174    0.204095    0.082727    11.00000    0.02549    0.05767 =
         0.06234   -0.02519    0.02133   -0.00613
O2    4    0.563152    0.168996    0.081005    11.00000    0.04071    0.05345 =
         0.06346   -0.02887    0.02521   -0.01752
O3    4    0.302065    0.315559    0.320175    11.00000    0.02558    0.03608 =
         0.06102   -0.01551    0.01856   -0.00808
O4    4    0.370279    0.424174    0.422399    11.00000    0.02391    0.04043 =
         0.06406   -0.01419    0.02174   -0.00437
O5    4    0.818171    0.502230    0.459972    11.00000    0.02610    0.04142 =
         0.06838   -0.02848    0.01424   -0.00910
O6    4    0.942797    0.431862    0.365031    11.00000    0.01825    0.03170 =
         0.05417   -0.00607    0.00986    0.00299
O7    4    0.548307    0.221471   -0.183385    11.00000    0.03386    0.03673 =
         0.09539    0.03191    0.01974    0.00660
O8    4    0.640611    0.043813   -0.271885    11.00000    0.05492    0.05416 =
         0.06153   -0.02558    0.02411   -0.01415
HKLF 4
REM  p21n in P2(1)/n
REM R1 =  0.0336 for   2385 Fo > 4sig(Fo)  and  0.0565 for all   3433 data
REM    259 parameters refined using     24 restraints
END
WGHT      0.0226      0.0000
REM Highest difference peak  1.521,  deepest hole -0.788,  1-sigma level  0.118
Q1    1   0.8506  0.1606 -0.4155  11.00000  0.05    1.52
Q2    1   0.6364  0.0778 -0.1520  11.00000  0.05    1.32
Q3    1   0.5530  0.3842 -0.2516  11.00000  0.05    1.11
Q4    1   0.6210  0.1292 -0.1808  11.00000  0.05    0.80
Q5    1   0.6706  0.0196 -0.3754  11.00000  0.05    0.78
Q6    1   0.6742  0.0784 -0.0061  11.00000  0.05    0.78
Q7    1   0.6456  0.0702 -0.0141  11.00000  0.05    0.75
Q8    1   0.6375  0.1474 -0.1651  11.00000  0.05    0.73
Q9    1   0.4380  0.4260 -0.2272  11.00000  0.05    0.65
Q10   1   0.6330  0.1624 -0.0166  11.00000  0.05    0.44
Q11   1   0.6339 -0.0839 -0.3599  11.00000  0.05    0.43
Q12   1   0.5784  0.4325 -0.3093  11.00000  0.05    0.39
Q13   1   0.5430  0.3404 -0.3191  11.00000  0.05    0.39
Q14   1   0.6822  0.0915 -0.3373  11.00000  0.05    0.37
Q15   1   0.4993  0.1498  0.1225  11.00000  0.05    0.37
Q16   1   0.6911  0.2282 -0.0030  11.00000  0.05    0.37
Q17   1   0.5587 -0.1475 -0.2549  11.00000  0.05    0.37
Q18   1   0.5837  0.1177  0.1598  11.00000  0.05    0.37
Q19   1   0.4387  0.3072  0.4195  11.00000  0.05    0.35
Q20   1   0.4991  0.3424  0.2667  11.00000  0.05    0.35
;
data_global
_journal_date_recd_electronic     2012-02-23
_journal_date_accepted     2012-03-08
_journal_name_full     'Acta Crystallographica, Section E'
_journal_year     2012
_journal_volume     68
_journal_issue      4
_journal_page_first     m415
_journal_page_last     m415
_journal_paper_category     QM
_journal_paper_doi     10.1107/S1600536812010264
_journal_coeditor_code     GO2045
_publ_contact_author_name     'Kun Liu'
_publ_contact_author_address
;
The Department of Physics-Chemistry
Henan Polytechnic University
Jiaozuo 454000
People's Republic of China
;
_publ_contact_author_email     'lk@hpu.edu.cn'
_publ_contact_author_fax     ?
_publ_contact_author_phone     ?
_publ_section_title
;\
Poly[(\m~4~-benzene-1,3,5-tricarboxylato)bis(<i>N</i>,<i>N</i>-\
dimethylacetamide)terbium(III)]
;
loop_
    _publ_author_name
    _publ_author_footnote
    _publ_author_address
    'Liu, Kun' ?
;
The Department of Physics-Chemistry
Henan Polytechnic University
Jiaozuo 454000
People's Republic of China
;
