# Supplementary material for: Poly[(μ4-benzene-1,3,5-tricarboxyl­ato)bis­(N,N-dimethyl­acetamide)­terbium(III)]
Source: Acta Crystallogr Sect E Struct Rep Online. 2012 Mar 14;68(Pt 4):m415. doi: 10.1107/S1600536812010264 (PMC3343821; doi:10.1107/S1600536812010264)
Supplement: Supplementary file 2 [file e-68-0m415-Isup2.hkl]

# 
# h,k,l, Fc-squared, Fo-squared, sigma(Fo-squared) and status flag 
# 
data_I
_shelx_title ' p21n in P2(1)/n' 
_shelx_refln_list_code          4 
_shelx_F_calc_maximum      311.55 
_exptl_crystal_F_000      1064.00 
_reflns_d_resolution_high  0.8409 
 
loop_ 
 _symmetry_equiv_pos_as_xyz 
 'x, y, z' 
 '-x+1/2, y+1/2, -z+1/2' 
 '-x, -y, -z' 
 'x-1/2, -y-1/2, z-1/2' 
 
_cell_length_a    10.8924 
_cell_length_b    16.7740 
_cell_length_c    10.9631 
_cell_angle_alpha  90.000 
_cell_angle_beta  102.254 
_cell_angle_gamma  90.000 
 
_shelx_F_squared_multiplier     1.000 
 
loop_ 
 _refln_index_h 
 _refln_index_k 
 _refln_index_l 
 _refln_F_squared_calc 
 _refln_F_squared_meas 
 _refln_F_squared_sigma 
 _refln_observed_status 
   2   0   0     1742.93     2229.01    124.24 o 
   4   0   0    34047.59    36305.43    598.40 o 
   6   0   0    25341.40    25003.03    618.63 o 
   8   0   0     2179.94     1897.97    246.97 o 
  10   0   0    19245.03    20319.98   1070.13 o 
  12   0   0      739.72      500.38    352.92 o 
   1   1   0    15905.50    18155.46    548.60 o 
   2   1   0    30780.84    34074.03   1236.55 o 
   3   1   0    69683.02    75658.76   1188.11 o 
   4   1   0      644.92      466.78     90.19 o 
   5   1   0       34.58       97.29     63.44 o 
   6   1   0     1668.01     1595.74    161.32 o 
   7   1   0    10590.32    11553.08    386.24 o 
   8   1   0    11942.96    12144.75    426.80 o 
   9   1   0    10450.08    10238.28    420.17 o 
  10   1   0        2.33        0.00    147.45 o 
  11   1   0     1268.53     1008.72    272.47 o 
  12   1   0     3210.25     2951.12    456.60 o 
   0   2   0      594.61      884.01     66.78 o 
   1   2   0    30197.28    34626.56    260.24 o 
   2   2   0     5081.07     5079.44    129.61 o 
   3   2   0     3094.14     3394.53    184.37 o 
   4   2   0    10608.95    10989.10    573.92 o 
   5   2   0    38603.98    41567.01   1332.45 o 
   6   2   0     3251.76     2877.21    201.12 o 
   7   2   0     2387.24     2182.79    200.27 o 
   8   2   0       71.09       58.28     96.82 o 
   9   2   0     6445.47     6465.18    347.27 o 
  10   2   0       60.72       36.47    118.82 o 
  11   2   0     5118.32     5617.40    472.64 o 
  12   2   0       18.47        0.00    253.60 o 
   1   3   0     2720.56     2871.99    126.61 o 
   2   3   0     3191.63     3170.44    117.71 o 
   3   3   0     3082.56     2732.71    130.40 o 
   4   3   0    23163.47    24669.08    420.99 o 
   5   3   0     2413.03     2282.87    203.27 o 
   6   3   0     6152.15     6754.53    505.50 o 
   7   3   0     3468.94     3217.84    231.78 o 
   8   3   0     5439.85     5313.46    300.85 o 
   9   3   0     2870.87     2565.88    250.71 o 
  10   3   0        0.88        0.00    109.54 o 
  11   3   0      649.76      713.39    206.30 o 
  12   3   0     2852.02     2469.39    414.14 o 
   0   4   0    52306.38    56814.39   2092.50 o 
   1   4   0       39.31       41.66     48.36 o 
   2   4   0      448.51      363.94     66.74 o 
   3   4   0       12.47       71.25     59.46 o 
   4   4   0    15973.46    15990.67    306.65 o 
   5   4   0     7104.83     7185.87    278.83 o 
   6   4   0    10069.66     9706.37    338.27 o 
   7   4   0        4.01        0.16     92.19 o 
   8   4   0     3306.09     3072.18    222.89 o 
   9   4   0     2077.10     1988.37    207.66 o 
  10   4   0     6214.52     5935.20    386.69 o 
  11   4   0      103.55      160.00    162.88 o 
  12   4   0      771.11      668.60    294.86 o 
   1   5   0    11455.47    11289.79    394.80 o 
   2   5   0     3811.23     3709.88    143.60 o 
   3   5   0    20486.98    20294.34    322.51 o 
   4   5   0      830.87      653.43     95.95 o 
   5   5   0       74.98      112.58     76.36 o 
   6   5   0      716.48      531.64    123.35 o 
   7   5   0    10609.65    10501.92    384.36 o 
   8   5   0     2750.58     2542.40    213.58 o 
   9   5   0     4655.83     4855.60    337.71 o 
  10   5   0       54.31       12.41    128.63 o 
  11   5   0     1926.29     1836.08    284.66 o 
  12   5   0     1168.85      990.01    257.32 o 
   0   6   0     8765.91     9549.04    635.14 o 
   1   6   0    10249.44     9761.52    219.20 o 
   2   6   0       25.37       59.58     58.18 o 
   3   6   0     9327.92     9304.58    234.14 o 
   4   6   0    11886.25    12530.73    482.26 o 
   5   6   0    23891.94    24268.98    475.14 o 
   6   6   0     2134.36     1749.75    182.02 o 
   7   6   0     2679.48     2363.72    222.14 o 
   8   6   0      726.93      573.91    204.89 o 
   9   6   0     5187.46     5094.37    352.34 o 
  10   6   0     3371.31     3652.11    343.98 o 
  11   6   0     4135.70     3900.89    384.20 o 
  12   6   0        6.36      107.46    197.18 o 
   1   7   0      159.29      219.99     71.99 o 
   2   7   0    30864.06    32228.20    617.71 o 
   3   7   0     5965.05     5900.35    201.57 o 
   4   7   0    15764.83    16458.71    339.02 o 
   5   7   0        0.56       40.55     76.39 o 
   6   7   0     4863.07     4836.42    234.48 o 
   7   7   0      795.04      618.55    202.87 o 
   8   7   0    11129.19    10917.34    579.70 o 
   9   7   0      128.49       65.81    132.25 o 
  10   7   0       13.27      121.58    149.27 o 
  11   7   0       71.23      126.85    155.82 o 
   0   8   0     7765.71     7252.05    324.11 o 
   1   8   0     5584.98     5443.21    195.72 o 
   2   8   0     2084.70     1986.66    137.49 o 
   3   8   0       67.24       78.21     72.05 o 
   4   8   0    10738.15    10922.44    292.04 o 
   5   8   0     8760.90     8660.44    284.52 o 
   6   8   0     9799.57     9539.80    398.79 o 
   7   8   0      643.14      565.75    195.00 o 
   8   8   0      733.33      613.75    224.20 o 
   9   8   0     3259.76     2991.29    387.68 o 
  10   8   0     2999.30     2907.97    333.04 o 
  11   8   0     2096.23     1997.17    315.47 o 
   1   9   0     7108.26     7547.41    239.59 o 
   2   9   0      307.88      230.77     83.27 o 
   3   9   0    22480.52    22310.11    451.78 o 
   4   9   0      376.95      280.82     95.92 o 
   5   9   0      736.89      579.80    148.50 o 
   6   9   0       50.10       35.06    101.65 o 
   7   9   0    12390.73    12342.12    487.20 o 
   8   9   0        7.35      129.92    167.67 o 
   9   9   0     3287.18     3402.73    423.10 o 
  10   9   0       28.72      142.48    160.10 o 
  11   9   0      784.74      864.17    251.30 o 
   0  10   0    16677.16    15703.33    969.49 o 
   1  10   0     6709.85     6725.12    242.27 o 
   2  10   0     4477.91     4470.72    207.45 o 
   3  10   0      623.53      437.23    107.93 o 
   4  10   0     5102.93     5106.31    296.92 o 
   5  10   0     5832.36     5817.94    327.37 o 
   6  10   0     3827.50     3593.51    291.75 o 
   7  10   0      681.70      739.84    181.85 o 
   8  10   0      272.50      228.00    195.26 o 
   9  10   0     2378.99     1989.78    367.34 o 
  10  10   0     3245.10     2851.04    351.01 o 
   1  11   0      166.44      118.47     90.51 o 
   2  11   0    26033.28    26937.80    612.15 o 
   3  11   0      183.52      181.56    121.37 o 
   4  11   0     4843.96     4776.37    296.81 o 
   5  11   0        1.07       47.88    110.25 o 
   6  11   0     3138.22     2506.76    266.26 o 
   7  11   0       82.50      103.78    136.88 o 
   8  11   0    10534.43    11123.70    733.71 o 
   9  11   0       26.71        0.00    183.83 o 
  10  11   0        1.24       40.16    171.06 o 
   0  12   0     7940.02     7228.78    388.11 o 
   1  12   0     7472.26     7450.56    299.67 o 
   2  12   0      829.87      702.77    127.86 o 
   3  12   0      503.97      427.06    146.44 o 
   4  12   0     3303.65     3358.12    280.58 o 
   5  12   0     8037.08     7551.67    456.82 o 
   6  12   0     3570.83     3926.79    326.27 o 
   7  12   0     2271.76     2023.72    272.19 o 
   8  12   0      464.58      345.61    185.55 o 
   9  12   0     1959.24     1969.10    391.87 o 
  10  12   0     2455.99     2602.43    367.67 o 
   1  13   0     5768.63     6237.52    274.33 o 
   2  13   0      677.75      603.62    159.07 o 
   3  13   0    11976.01    11573.56    809.50 o 
   4  13   0      230.01      165.19    130.22 o 
   5  13   0       10.93        0.00    126.96 o 
   6  13   0      419.79      252.87    149.56 o 
   7  13   0    11820.95    12104.26    547.04 o 
   8  13   0       77.95       73.85    165.24 o 
   9  13   0     1733.20     1526.62    379.45 o 
   0  14   0     5510.18     4613.34    362.21 o 
   1  14   0     2337.24     2005.27    231.73 o 
   2  14   0     3647.43     3619.05    287.45 o 
   3  14   0       24.15      128.10    129.71 o 
   4  14   0     5194.30     5334.21    350.95 o 
   5  14   0     2473.50     2410.62    282.61 o 
   6  14   0     2951.34     2958.35    318.85 o 
   7  14   0       11.73        0.00    157.71 o 
   8  14   0      420.25      280.18    198.74 o 
   9  14   0      672.21      731.47    326.77 o 
   1  15   0     1052.32     1360.60    215.98 o 
   2  15   0     5826.67     6141.78    365.74 o 
   3  15   0      849.90      758.20    189.29 o 
   4  15   0     2440.94     2181.79    274.78 o 
   5  15   0       22.24        0.00    131.73 o 
   6  15   0     2706.54     2660.30    319.61 o 
   7  15   0     1111.61      944.72    248.84 o 
   8  15   0     2750.28     2669.96    360.82 o 
   0  16   0      384.63      219.11    277.86 o 
   1  16   0     3150.92     2895.08    375.26 o 
   2  16   0      567.34      448.82    172.90 o 
   3  16   0     1530.26     1530.98    251.17 o 
   4  16   0      338.65      337.67    175.11 o 
   5  16   0     4637.51     5078.64    444.92 o 
   6  16   0      451.56      362.06    188.65 o 
   7  16   0     1454.39     1674.51    310.50 o 
   1  17   0     3519.05     3320.43    412.13 o 
   2  17   0     4646.73     4660.99    475.23 o 
   3  17   0     3314.92     3172.98    334.53 o 
   4  17   0      355.65      210.24    180.26 o 
   5  17   0       14.38        0.00    161.48 o 
   6  17   0      478.58      428.32    224.55 o 
   0  18   0     8377.38     7285.46    821.84 o 
   1  18   0      135.40       63.79    221.40 o 
   2  18   0      884.41      836.47    348.56 o 
   3  18   0       72.19       48.37    230.87 o 
   4  18   0     3132.03     3101.40    358.85 o 
   5  18   0      139.44       96.77    202.03 o 
   1  19   0      923.42     1122.71    345.69 o 
   2  19   0     2580.30     2676.74    441.37 o 
   3  19   0     3274.50     2936.50    457.95 o 
 -11   0   1      285.38      122.06    251.71 o 
  -9   0   1    21585.51    22011.90    711.91 o 
  -7   0   1     5822.73     5462.45    326.88 o 
  -5   0   1    25475.25    28240.01    803.26 o 
  -3   0   1    43717.16    47301.09    784.69 o 
  -1   0   1      414.23      438.54     37.95 o 
   1   0   1    48805.67    53301.86    693.71 o 
   3   0   1      453.92      340.41    139.88 o 
   5   0   1    10898.21    10913.97    567.48 o 
   7   0   1    17126.44    17725.59    847.61 o 
   9   0   1     5210.49     4618.28    536.39 o 
  11   0   1     3285.62     3863.16    612.97 o 
 -12   1   1     2751.28     2821.08    564.44 o 
 -11   1   1     5099.66     5250.53    350.60 o 
 -10   1   1     7926.89     7197.11    376.76 o 
  -9   1   1      355.01      272.23    121.33 o 
  -8   1   1     1066.49      950.30    139.86 o 
  -7   1   1     4332.22     3945.57    231.48 o 
  -6   1   1    20956.78    21210.57    442.96 o 
  -5   1   1    13162.33    14440.11    425.38 o 
  -4   1   1     4554.92     5011.22    231.27 o 
  -3   1   1     1195.56     1130.96    115.93 o 
  -2   1   1    23076.97    24790.34    272.52 o 
  -1   1   1    47749.52    52011.62    899.58 o 
   0   1   1    49498.58    51002.13   1041.07 o 
   1   1   1    12966.93    13603.29    607.09 o 
   2   1   1     4765.94     4512.24    158.40 o 
   3   1   1      913.52      803.58    100.90 o 
   4   1   1    29458.96    30464.08    486.66 o 
   5   1   1     9492.06     9163.29    306.32 o 
   6   1   1      913.74      685.08    130.50 o 
   7   1   1        8.32        0.00    102.39 o 
   8   1   1     4530.65     4596.70    350.06 o 
   9   1   1     8901.12     9042.69    548.52 o 
  10   1   1     3413.10     3339.73    374.32 o 
  11   1   1      809.78      775.98    257.19 o 
  12   1   1       90.65      208.44    252.97 o 
 -12   2   1     3298.23     2945.57    420.03 o 
 -11   2   1      264.84       45.21    168.36 o 
 -10   2   1     4254.47     3983.51    305.56 o 
  -9   2   1     2283.55     2093.12    228.83 o 
  -8   2   1    21765.84    22724.23    560.30 o 
  -7   2   1      558.18      553.29    120.76 o 
  -6   2   1       17.14        4.89     67.86 o 
  -5   2   1     6370.65     6742.69    233.13 o 
  -4   2   1    31525.66    30722.21    406.36 o 
  -3   2   1      108.41       73.98     47.24 o 
  -2   2   1    11951.55    12638.20    128.11 o 
  -1   2   1     5193.48     5132.66    115.14 o 
   0   2   1    27215.47    28473.92    471.64 o 
   1   2   1     1561.76     1635.97     62.89 o 
   2   2   1    90270.09    95657.51    590.94 o 
   3   2   1     1201.12     1269.00    117.98 o 
   4   2   1       10.18       78.98     70.88 o 
   5   2   1     1248.09     1216.94    143.52 o 
   6   2   1    17194.66    17638.37    456.86 o 
   7   2   1      148.94      157.96    105.24 o 
   8   2   1     5950.73     5570.24    314.06 o 
   9   2   1      366.84      285.47    174.37 o 
  10   2   1     1766.78     1875.40    312.41 o 
  11   2   1       49.41       84.79    179.51 o 
  12   2   1     4762.61     4109.94    694.09 o 
 -12   3   1     1369.41     1250.81    266.53 o 
 -11   3   1     4797.65     5172.26    383.84 o 
 -10   3   1     3446.42     3280.66    306.26 o 
  -9   3   1      270.57      159.12    105.83 o 
  -8   3   1      193.01      159.35    114.66 o 
  -7   3   1    11280.07    11289.42    375.69 o 
  -6   3   1     2206.04     2056.35    176.67 o 
  -5   3   1    20401.19    21879.44    495.50 o 
  -4   3   1     2548.09     2454.51    148.66 o 
  -3   3   1      306.55      354.79     54.07 o 
  -2   3   1     5198.57     5003.61    195.17 o 
  -1   3   1    26907.22    28497.07    478.47 o 
   0   3   1    27227.73    28680.95    461.41 o 
   1   3   1     3110.98     2996.87     89.28 o 
   2   3   1     1204.01     1481.37    100.83 o 
   3   3   1    21542.58    23307.62    396.18 o 
   4   3   1     4837.41     4662.23    213.73 o 
   5   3   1    36546.25    37230.82    727.98 o 
   6   3   1      683.76      482.45    121.96 o 
   7   3   1     1878.31     1588.41    192.50 o 
   8   3   1     3738.27     3528.67    270.82 o 
   9   3   1    10837.22    11233.62    462.00 o 
  10   3   1     1785.45     1682.15    305.58 o 
  11   3   1      692.90      644.61    267.68 o 
  12   3   1       45.20        0.00    220.81 o 
 -12   4   1       30.85        0.00    158.06 o 
 -11   4   1       64.07      207.57    158.68 o 
 -10   4   1      688.72      636.30    179.31 o 
  -9   4   1    10996.83    11619.78    585.07 o 
  -8   4   1      684.02      578.08    147.73 o 
  -7   4   1     6985.69     6838.08    350.09 o 
  -6   4   1      636.52      520.56    115.21 o 
  -5   4   1    13441.75    13455.09    334.80 o 
  -4   4   1    17984.57    18011.17    399.52 o 
  -3   4   1    19433.14    19682.22    295.47 o 
  -2   4   1       11.26       79.63     51.51 o 
  -1   4   1      240.74      160.41     47.44 o 
   0   4   1     2078.70     2352.92    106.62 o 
   1   4   1    24485.77    24955.14    384.97 o 
   2   4   1      170.77      164.99     66.77 o 
   3   4   1    10720.46    10455.27    330.53 o 
   4   4   1       62.93       45.25     66.81 o 
   5   4   1    12330.90    12276.40    319.72 o 
   6   4   1     1132.12     1265.68    166.57 o 
   7   4   1    13796.51    14400.55    457.16 o 
   8   4   1      161.95      189.58    117.77 o 
   9   4   1      593.31      503.32    159.74 o 
  10   4   1     1047.60      670.44    168.10 o 
  11   4   1     4690.11     4609.36    490.23 o 
  12   4   1      255.10      229.27    255.21 o 
 -12   5   1     2007.57     2214.55    330.70 o 
 -11   5   1     1257.53     1571.05    264.71 o 
 -10   5   1     4867.96     4664.89    363.18 o 
  -9   5   1       43.12        1.01    152.02 o 
  -8   5   1       55.70       33.16    126.02 o 
  -7   5   1     3886.27     3660.53    246.48 o 
  -6   5   1    17485.97    17857.86    427.45 o 
  -5   5   1     1907.35     1806.96    114.26 o 
  -4   5   1     5609.48     5530.92    148.08 o 
  -3   5   1      124.42      128.33     44.88 o 
  -2   5   1    17118.31    17583.63    278.83 o 
  -1   5   1     2166.81     1800.26    112.38 o 
   0   5   1    19724.68    20105.13    526.87 o 
   1   5   1     8903.66     9430.92    176.04 o 
   2   5   1     4779.99     4908.59    172.56 o 
   3   5   1     4997.44     4977.49    186.96 o 
   4   5   1    42002.71    45476.60    557.87 o 
   5   5   1     1951.84     1606.58    146.79 o 
   6   5   1     3958.58     3775.47    212.67 o 
   7   5   1      402.88      403.41    117.77 o 
   8   5   1     6281.46     6346.54    305.53 o 
   9   5   1      688.50      586.70    153.06 o 
  10   5   1     6817.58     6727.04    463.28 o 
  11   5   1      487.95      293.12    229.04 o 
  12   5   1      161.10      280.96    259.03 o 
 -12   6   1     1678.93     1609.07    306.88 o 
 -11   6   1        0.49        0.00    140.20 o 
 -10   6   1     1342.11     1523.01    224.18 o 
  -9   6   1     3306.38     3301.87    376.74 o 
  -8   6   1    14205.42    14635.36   1235.41 o 
  -7   6   1     1797.95     1833.77    270.66 o 
  -6   6   1      432.30      432.92     93.66 o 
  -5   6   1      676.51      673.46     81.90 o 
  -4   6   1    23886.61    23747.18    275.76 o 
  -3   6   1     5528.01     5502.06    129.64 o 
  -2   6   1    11221.46    11517.48    214.22 o 
  -1   6   1      349.94      433.04     73.31 o 
   0   6   1     4199.05     4086.21    155.33 o 
   1   6   1     2792.95     2626.18    135.73 o 
   2   6   1    38130.99    38778.63    479.61 o 
   3   6   1      993.64      910.54    107.83 o 
   4   6   1     1462.31     1678.19    140.70 o 
   5   6   1       56.17      119.05     83.92 o 
   6   6   1     7696.21     7652.72    382.07 o 
   7   6   1     2748.44     2771.53    215.26 o 
   8   6   1     3549.20     3738.65    259.32 o 
   9   6   1        7.55        0.00    117.64 o 
  10   6   1     1017.81     1092.66    233.46 o 
  11   6   1     1390.16     1252.93    261.48 o 
 -12   7   1      455.86      557.54    235.35 o 
 -11   7   1     6317.94     6305.45    441.67 o 
 -10   7   1       42.26      139.14    199.50 o 
  -9   7   1     1208.33     1318.86    284.40 o 
  -8   7   1      355.10      231.67    172.03 o 
  -7   7   1     8040.52     7649.34    460.07 o 
  -6   7   1     1542.46     1408.90    191.86 o 
  -5   7   1    15225.16    15864.04    345.52 o 
  -4   7   1       70.61        4.01     62.00 o 
  -3   7   1      399.50      308.11     70.40 o 
  -2   7   1     1434.43     1212.05    100.38 o 
  -1   7   1    25729.35    25878.28    755.56 o 
   0   7   1      189.15      290.45     74.59 o 
   1   7   1     5846.94     5851.71    196.03 o 
   2   7   1        8.91       50.74     67.26 o 
   3   7   1    13681.44    13706.16    313.40 o 
   4   7   1     1614.92     1696.08    147.31 o 
   5   7   1    24476.40    25309.29    476.58 o 
   6   7   1      861.65      745.27    136.86 o 
   7   7   1       35.55        0.00     94.29 o 
   8   7   1      133.14       86.88    127.26 o 
   9   7   1    10488.15    10809.37    508.44 o 
  10   7   1      110.55      111.49    149.70 o 
  11   7   1     1632.37     1629.83    300.20 o 
 -11   8   1      160.35      132.24    162.50 o 
 -10   8   1     1005.54     1050.47    299.55 o 
  -9   8   1     6628.75     6504.29    498.88 o 
  -8   8   1     3356.76     3500.35    383.27 o 
  -7   8   1     4947.57     4447.24    380.63 o 
  -6   8   1       83.81       59.17    109.23 o 
  -5   8   1     3290.66     2985.25    237.65 o 
  -4   8   1     9989.54     9939.54    250.73 o 
  -3   8   1    29114.79    30251.89    736.65 o 
  -2   8   1     8183.38     8562.78    227.68 o 
  -1   8   1      107.94       59.58     64.03 o 
   0   8   1     4242.71     4239.17    177.30 o 
   1   8   1    14179.25    13971.57    633.54 o 
   2   8   1     5831.12     5581.74    240.58 o 
   3   8   1     8788.59     8363.21    262.06 o 
   4   8   1      260.25      308.14     98.72 o 
   5   8   1      356.68      354.73    105.44 o 
   6   8   1     5574.51     5677.27    267.09 o 
   7   8   1     9127.91     9133.68    607.85 o 
   8   8   1     2168.07     1997.82    263.95 o 
   9   8   1        5.16       45.59    131.08 o 
  10   8   1      751.84      557.47    206.82 o 
  11   8   1     3133.42     3181.10    376.29 o 
 -11   9   1       36.22        0.00    166.39 o 
 -10   9   1     5287.63     5762.41    547.43 o 
  -9   9   1       54.43       69.82    183.17 o 
  -8   9   1      659.61      589.89    219.75 o 
  -7   9   1      110.89      210.73    129.01 o 
  -6   9   1    13635.00    13931.32    481.26 o 
  -5   9   1       17.91       23.68     99.24 o 
  -4   9   1     3789.34     3426.60    241.33 o 
  -3   9   1       10.79       26.71     67.08 o 
  -2   9   1    26963.27    27564.04    488.71 o 
  -1   9   1        6.93       45.69     67.21 o 
   0   9   1    24600.09    24720.07    819.30 o 
   1   9   1       93.21       80.87     79.02 o 
   2   9   1      999.51      916.80    119.81 o 
   3   9   1     1356.25     1397.96    142.98 o 
   4   9   1    16344.82    16991.85    396.70 o 
   5   9   1      286.86      399.36    114.48 o 
   6   9   1     4340.80     3871.14    298.39 o 
   7   9   1       24.05       90.54    124.08 o 
   8   9   1     5906.97     5791.60    383.08 o 
   9   9   1        3.12       45.51    141.75 o 
  10   9   1     4172.27     4047.85    385.83 o 
  11   9   1        3.20       20.17    187.29 o 
 -11  10   1       35.72        0.00    153.28 o 
 -10  10   1      983.08     1031.40    380.40 o 
  -9  10   1     2928.84     2991.02    413.46 o 
  -8  10   1     6110.17     5419.86    460.10 o 
  -7  10   1     2296.17     2237.40    259.85 o 
  -6  10   1        0.67       56.25    117.18 o 
  -5  10   1     1899.19     1805.95    222.66 o 
  -4  10   1    10251.08    10130.88    391.83 o 
  -3  10   1    14551.47    13213.62    867.80 o 
  -2  10   1    13443.92    13874.87    323.09 o 
  -1  10   1      341.01      317.09     93.14 o 
   0  10   1     2568.12     2503.37    166.49 o 
   1  10   1     6288.33     5787.40    233.89 o 
   2  10   1     9734.04     9204.58    291.16 o 
   3  10   1     4665.39     4498.53    223.78 o 
   4  10   1      468.37      461.58    117.60 o 
   5  10   1      574.34      725.12    169.16 o 
   6  10   1     5360.23     5180.06    458.99 o 
   7  10   1     8647.10     8261.36    428.67 o 
   8  10   1     2418.01     2251.38    291.67 o 
   9  10   1      430.09      155.98    164.94 o 
  10  10   1      601.64      448.30    213.62 o 
 -10  11   1       33.16        0.00    203.96 o 
  -9  11   1     1244.46     1158.80    308.91 o 
  -8  11   1       20.03        0.00    163.45 o 
  -7  11   1     7925.64     7633.46    417.61 o 
  -6  11   1      609.46      592.83    175.51 o 
  -5  11   1    11332.15    10897.46    437.22 o 
  -4  11   1      284.19      256.84    128.17 o 
  -3  11   1      959.43      676.47    153.92 o 
  -2  11   1       60.03      123.05     88.71 o 
  -1  11   1    19461.78    18653.29    396.76 o 
   0  11   1     1025.59     1113.20    135.74 o 
   1  11   1     7064.24     7133.04    265.80 o 
   2  11   1      356.05      201.77     96.28 o 
   3  11   1     7705.07     8268.56    298.08 o 
   4  11   1        8.14       65.71    113.12 o 
   5  11   1     8507.65     8415.03    401.62 o 
   6  11   1        8.58       70.64    130.47 o 
   7  11   1       13.73        0.00    125.41 o 
   8  11   1       35.22       41.88    114.27 o 
   9  11   1     6430.31     6500.64    453.34 o 
  10  11   1        1.61        0.00    178.40 o 
 -10  12   1      490.40      467.10    274.90 o 
  -9  12   1     1519.89     1794.64    421.53 o 
  -8  12   1     5439.25     5370.87    399.83 o 
  -7  12   1     2666.73     2231.46    281.04 o 
  -6  12   1      305.34      161.37    138.64 o 
  -5  12   1      620.98      487.62    154.49 o 
  -4  12   1     5914.97     5832.46    379.02 o 
  -3  12   1     7206.36     6835.49    342.86 o 
  -2  12   1     4901.34     4678.00    292.07 o 
  -1  12   1       38.54      141.84     95.40 o 
   0  12   1     2008.02     2201.47    179.69 o 
   1  12   1     4445.03     4186.10    225.83 o 
   2  12   1    17473.42    17268.11    420.45 o 
   3  12   1     1339.99     1090.14    188.71 o 
   4  12   1      654.92      451.34    151.06 o 
   5  12   1      574.08      509.97    167.30 o 
   6  12   1     6298.66     6685.17    395.91 o 
   7  12   1     4163.74     4615.86    371.94 o 
   8  12   1     2280.85     2252.50    275.30 o 
   9  12   1       81.84        1.12    175.22 o 
  -9  13   1       32.10      208.18    227.58 o 
  -8  13   1      210.30       59.33    168.71 o 
  -7  13   1     1915.21     1439.00    258.87 o 
  -6  13   1     9147.01     9778.02    468.66 o 
  -5  13   1      346.22      374.89    159.88 o 
  -4  13   1      976.90      982.12    196.86 o 
  -3  13   1        1.36       66.57    113.13 o 
  -2  13   1    10335.30    10056.42    506.68 o 
  -1  13   1      120.66       62.35    120.53 o 
   0  13   1     7522.11     7480.37    497.30 o 
   1  13   1      420.63      260.82    112.42 o 
   2  13   1      475.84      364.56    121.36 o 
   3  13   1      714.96      688.21    171.35 o 
   4  13   1     8134.86     8582.22    505.19 o 
   5  13   1      301.15      333.68    159.10 o 
   6  13   1      955.28      984.82    217.14 o 
   7  13   1       75.10        0.00    141.64 o 
   8  13   1     3073.04     3092.52    352.25 o 
   9  13   1       56.38       12.28    186.03 o 
  -9  14   1     2595.97     2848.39    467.10 o 
  -8  14   1      853.21      825.24    240.49 o 
  -7  14   1     1602.20     1510.50    271.78 o 
  -6  14   1        6.35        0.00    138.08 o 
  -5  14   1     2155.41     2281.97    278.09 o 
  -4  14   1     2457.14     2397.19    266.52 o 
  -3  14   1     7334.35     6787.11    388.16 o 
  -2  14   1      750.45      773.45    178.12 o 
  -1  14   1        1.15       30.08    113.96 o 
   0  14   1     1190.23     1199.22    199.56 o 
   1  14   1     7813.13     7614.59    314.10 o 
   2  14   1      883.68      821.15    182.68 o 
   3  14   1     2843.12     2917.18    280.56 o 
   4  14   1       77.30       56.04    130.36 o 
   5  14   1     3709.51     3814.16    334.91 o 
   6  14   1     1775.73     1547.53    263.53 o 
   7  14   1     7663.86     7826.00    472.74 o 
   8  14   1      793.37      922.62    255.19 o 
  -8  15   1       21.98       34.99    187.77 o 
  -7  15   1     5958.06     5978.81    435.64 o 
  -6  15   1     1102.16     1434.26    255.98 o 
  -5  15   1     5115.66     5211.11    388.88 o 
  -4  15   1       93.75      113.72    146.57 o 
  -3  15   1      935.07      889.72    204.27 o 
  -2  15   1     1868.43     1801.20    239.25 o 
  -1  15   1     7339.86     7336.28    384.78 o 
   0  15   1      400.51      326.03    161.22 o 
   1  15   1      813.54     1085.17    266.90 o 
   2  15   1     1314.94     1183.29    214.07 o 
   3  15   1     5581.25     5729.36    363.42 o 
   4  15   1     1133.85     1132.96    228.56 o 
   5  15   1     3332.76     2483.76    301.34 o 
   6  15   1        2.64      209.23    171.91 o 
   7  15   1      520.93      374.27    205.94 o 
   8  15   1      456.22      443.88    242.50 o 
  -7  16   1      337.07      295.43    214.10 o 
  -6  16   1       97.49       90.71    166.90 o 
  -5  16   1      678.38      517.71    200.69 o 
  -4  16   1     4200.22     3944.79    348.93 o 
  -3  16   1      541.83      483.78    185.92 o 
  -2  16   1     2462.50     3018.95    303.51 o 
  -1  16   1        0.20      138.25    150.51 o 
   0  16   1     2985.17     2487.96    359.29 o 
   1  16   1      890.95      644.91    240.37 o 
   2  16   1    12201.92    10197.68    606.91 o 
   3  16   1      546.55      531.71    193.67 o 
   4  16   1       35.30        0.00    141.24 o 
   5  16   1      306.27      318.21    185.44 o 
   6  16   1     3711.24     3753.11    378.48 o 
   7  16   1      246.02      322.35    218.24 o 
  -6  17   1     4691.66     4697.42    420.42 o 
  -5  17   1      715.62      799.99    231.92 o 
  -4  17   1      425.52      421.30    194.15 o 
  -3  17   1       59.22       71.94    160.97 o 
  -2  17   1     2397.45     1973.68    280.05 o 
  -1  17   1     1796.92     1572.94    333.69 o 
   0  17   1     4670.25     4555.84    461.29 o 
   1  17   1       71.28      128.79    212.19 o 
   2  17   1       67.44        0.00    190.60 o 
   3  17   1     1172.67     1064.66    300.80 o 
   4  17   1     4106.22     4558.86    393.13 o 
   5  17   1      882.87      580.22    229.45 o 
   6  17   1      499.97      549.15    242.60 o 
  -5  18   1      958.32     1021.64    269.60 o 
  -4  18   1      110.46      104.09    191.90 o 
  -3  18   1     6613.14     6718.83    450.19 o 
  -2  18   1       45.76      198.86    227.83 o 
  -1  18   1      895.92      965.50    309.34 o 
   0  18   1      136.47       76.41    217.57 o 
   1  18   1     4458.77     3882.50    465.96 o 
   2  18   1       51.80      225.42    244.55 o 
   3  18   1     2728.80     2924.12    438.13 o 
   4  18   1       22.70        0.00    218.14 o 
   5  18   1      650.12      740.42    257.37 o 
  -3  19   1        4.00       47.14    253.78 o 
  -2  19   1     2102.53     1804.95    384.26 o 
  -1  19   1     3459.63     3507.60    469.56 o 
   0  19   1     1866.71     1816.86    386.91 o 
   1  19   1      222.53      309.35    270.94 o 
   2  19   1      116.07      130.34    259.06 o 
   3  19   1      891.57     1003.70    344.44 o 
 -10   0   2     3692.56     3561.11    345.15 o 
  -8   0   2     9121.10     8506.84    597.80 o 
  -6   0   2    18772.91    20434.84    746.78 o 
  -4   0   2      915.06      796.44    170.58 o 
  -2   0   2    25809.09    23597.23    786.68 o 
   0   0   2      304.22      372.70     55.66 o 
   2   0   2     9106.39    10189.18    443.52 o 
   4   0   2    34345.89    35116.83    968.54 o 
   6   0   2       13.09       98.94    175.13 o 
   8   0   2     7626.44     7911.69    663.76 o 
  10   0   2      884.97      738.44    340.79 o 
  12   0   2     1019.83      804.02    436.70 o 
 -12   1   2      215.49      175.47    182.48 o 
 -11   1   2      959.44      668.70    231.84 o 
 -10   1   2     4868.44     4754.66    265.27 o 
  -9   1   2     8835.76     8626.51    320.41 o 
  -8   1   2     1728.47     1876.27    192.03 o 
  -7   1   2      481.02      410.70    139.70 o 
  -6   1   2     3273.44     3263.55    237.67 o 
  -5   1   2    37913.77    39911.33    654.36 o 
  -4   1   2    21403.16    21995.32    363.37 o 
  -3   1   2    13514.06    15457.31    290.12 o 
  -2   1   2      584.85      729.56     65.14 o 
  -1   1   2     1252.55     1232.27     63.69 o 
   0   1   2    35137.88    35632.70    738.15 o 
   1   1   2    17293.85    17135.34    237.71 o 
   2   1   2     1424.78     1295.20    144.46 o 
   3   1   2     1400.17     1366.20    159.76 o 
   4   1   2      410.83      504.70    131.97 o 
   5   1   2     5033.63     4502.17    294.95 o 
   6   1   2    12850.99    12625.05    498.60 o 
   7   1   2     3353.38     2972.76    299.08 o 
   8   1   2        4.68      151.55    132.54 o 
   9   1   2      452.13      432.31    194.36 o 
  10   1   2      836.37      790.60    256.38 o 
  11   1   2     1679.38     1743.27    357.23 o 
  12   1   2      483.03      638.60    300.12 o 
 -12   2   2       12.76       87.49    166.60 o 
 -11   2   2     8786.00     9282.98    466.81 o 
 -10   2   2       39.15      119.65    139.00 o 
  -9   2   2      988.53      808.85    146.67 o 
  -8   2   2      251.55      173.66     95.69 o 
  -7   2   2    18389.75    18933.92    392.86 o 
  -6   2   2     3172.28     3518.33    172.08 o 
  -5   2   2     2011.01     1769.71    143.57 o 
  -4   2   2      280.49      401.49     83.00 o 
  -3   2   2    14407.78    14108.37    245.47 o 
  -2   2   2     1225.45     1161.68     75.96 o 
  -1   2   2    31226.26    32135.57    545.97 o 
   0   2   2    11427.07    12069.61    204.16 o 
   1   2   2     3850.00     3674.27    128.43 o 
   2   2   2       50.98       96.49     73.40 o 
   3   2   2    34805.17    37261.43    648.17 o 
   4   2   2      126.13      150.16    103.49 o 
   5   2   2     2638.64     2319.58    233.77 o 
   6   2   2      114.83       41.26    112.29 o 
   7   2   2     7076.28     7248.12    613.16 o 
   8   2   2       89.19        0.00    114.75 o 
   9   2   2    16973.38    17517.35    935.37 o 
  10   2   2      111.90        0.00    153.95 o 
  11   2   2        0.11       24.59    202.31 o 
  12   2   2       40.89       57.58    275.03 o 
 -12   3   2       79.24      187.80    165.74 o 
 -11   3   2       43.20       63.05    144.68 o 
 -10   3   2     9984.11     9944.77    562.47 o 
  -9   3   2     1952.30     1671.28    216.58 o 
  -8   3   2    12200.58    12143.41    464.33 o 
  -7   3   2       30.79       16.90     71.64 o 
  -6   3   2     7015.03     6830.64    221.10 o 
  -5   3   2    13930.19    13606.88    266.56 o 
  -4   3   2    28089.46    28813.03    346.05 o 
  -3   3   2     9091.60     8728.86    169.94 o 
  -2   3   2      903.57     1030.04     80.31 o 
  -1   3   2      877.88      833.36     58.61 o 
   0   3   2    97065.89   103294.52   2183.11 o 
   1   3   2    38887.57    38953.29    757.68 o 
   2   3   2    20422.57    20795.20    370.39 o 
   3   3   2      350.85      435.96     86.69 o 
   4   3   2    15892.27    16692.20    404.94 o 
   5   3   2    10034.03     9781.07    415.91 o 
   6   3   2     9994.37     9715.21    445.06 o 
   7   3   2     5876.16     5716.10    382.08 o 
   8   3   2      115.08       83.75    159.21 o 
   9   3   2      233.39      205.79    160.41 o 
  10   3   2     5718.55     5497.83    456.57 o 
  11   3   2     1796.86     1935.11    359.94 o 
 -12   4   2     5036.35     5027.82    417.16 o 
 -11   4   2       77.29      159.58    150.66 o 
 -10   4   2     3866.47     3834.71    400.42 o 
  -9   4   2     2782.50     2480.78    318.95 o 
  -8   4   2     9984.10     9420.88    371.95 o 
  -7   4   2     1290.55     1186.91    159.18 o 
  -6   4   2    22719.40    23508.76    500.70 o 
  -5   4   2      117.93      143.48     64.72 o 
  -4   4   2     1207.74     1316.35    121.90 o 
  -3   4   2     2121.75     2112.55    120.06 o 
  -2   4   2    33660.57    33695.41    437.36 o 
  -1   4   2     6088.60     6433.40    177.47 o 
   0   4   2     9062.54     8555.98    145.24 o 
   1   4   2     5545.64     5624.39    131.60 o 
   2   4   2    29878.76    30504.22    455.50 o 
   3   4   2     1560.94     1395.24    108.39 o 
   4   4   2    48238.64    50187.20    698.79 o 
   5   4   2     3251.92     3196.84    218.93 o 
   6   4   2      314.19      271.39    113.92 o 
   7   4   2      398.24      418.60    133.26 o 
   8   4   2    11219.67    11369.87    670.59 o 
   9   4   2      976.15      911.84    241.24 o 
  10   4   2     3220.80     2951.76    482.37 o 
  11   4   2       30.32       41.48    185.75 o 
 -12   5   2       34.40      141.31    185.27 o 
 -11   5   2     2169.76     1917.31    249.91 o 
 -10   5   2      296.42      253.04    188.52 o 
  -9   5   2    13035.16    13416.77    634.60 o 
  -8   5   2     4495.04     4038.24    363.20 o 
  -7   5   2     1143.74      986.96    153.81 o 
  -6   5   2      526.22      493.70     91.22 o 
  -5   5   2    23838.51    23425.50    430.19 o 
  -4   5   2     2167.64     1924.17    127.20 o 
  -3   5   2     9568.07     9387.98    270.84 o 
  -2   5   2     2201.91     2104.52    121.27 o 
  -1   5   2    15634.32    15490.35    332.74 o 
   0   5   2     4861.90     4659.99    122.08 o 
   1   5   2    24920.97    25069.11    405.84 o 
   2   5   2     9905.40     9573.19    177.80 o 
   3   5   2     1351.15     1356.67    111.65 o 
   4   5   2       20.42       69.65     67.23 o 
   5   5   2    21986.53    23126.76    415.00 o 
   6   5   2     4532.55     4488.54    239.35 o 
   7   5   2     7712.64     7274.59    312.98 o 
   8   5   2       20.23       62.78     95.89 o 
   9   5   2     2199.23     2042.95    267.45 o 
  10   5   2      113.21       57.79    166.31 o 
  11   5   2     5706.37     5585.92    614.86 o 
 -12   6   2      946.33      879.98    253.37 o 
 -11   6   2     4033.44     4237.32    469.72 o 
 -10   6   2      231.05        0.00    154.21 o 
  -9   6   2      912.25      853.46    247.66 o 
  -8   6   2       57.96       73.21    147.31 o 
  -7   6   2    16663.54    16986.95    638.43 o 
  -6   6   2     2719.36     2534.61    199.74 o 
  -5   6   2     5743.21     5530.48    161.94 o 
  -4   6   2      340.82      440.36     83.85 o 
  -3   6   2    14558.67    15390.73    285.34 o 
  -2   6   2    16663.63    16085.08    350.85 o 
  -1   6   2     7768.77     7425.28    243.66 o 
   0   6   2      973.11      805.17     90.70 o 
   1   6   2     1001.23     1021.54     85.33 o 
   2   6   2     2766.57     2344.11    115.45 o 
   3   6   2    27346.49    27106.56    451.94 o 
   4   6   2     4326.32     3809.88    180.21 o 
   5   6   2     7915.50     7617.46    279.65 o 
   6   6   2       49.58       29.64     89.33 o 
   7   6   2     4200.34     4134.00    260.10 o 
   8   6   2     3075.03     2948.18    244.09 o 
   9   6   2     5904.40     5967.33    331.36 o 
  10   6   2      344.87      239.40    224.80 o 
  11   6   2       18.82       29.64    228.88 o 
 -12   7   2      149.36       69.06    194.51 o 
 -11   7   2      566.57      276.38    238.79 o 
 -10   7   2     7541.63     8551.70    575.45 o 
  -9   7   2      573.60      700.39    230.35 o 
  -8   7   2    10148.01    10330.07    554.18 o 
  -7   7   2       90.30      114.64    145.26 o 
  -6   7   2      458.34      468.65    169.58 o 
  -5   7   2      647.97      796.75    110.45 o 
  -4   7   2    22435.17    23018.62    367.99 o 
  -3   7   2     1165.18     1147.26    141.23 o 
  -2   7   2     1616.41     1606.69    149.89 o 
  -1   7   2      129.50       37.47     60.72 o 
   0   7   2    28385.93    29244.41    769.46 o 
   1   7   2     3806.68     3439.79    138.18 o 
   2   7   2    14393.54    14588.65    307.44 o 
   3   7   2      725.00      562.05    106.41 o 
   4   7   2     3498.89     3493.02    180.05 o 
   5   7   2      386.41      371.53     99.32 o 
   6   7   2    12902.97    12122.79    342.99 o 
   7   7   2      165.73      126.91    104.28 o 
   8   7   2      509.67      476.92    141.69 o 
   9   7   2      190.50      188.93    153.67 o 
  10   7   2     4821.45     4575.26    496.81 o 
  11   7   2      342.29      336.01    263.12 o 
 -11   8   2     1837.02     2023.24    390.60 o 
 -10   8   2      815.77      822.99    274.59 o 
  -9   8   2       21.74       31.78    172.48 o 
  -8   8   2     7198.62     6690.15    475.08 o 
  -7   8   2     2918.38     2800.69    329.90 o 
  -6   8   2     9440.34     9516.87    389.52 o 
  -5   8   2     3127.02     3124.50    236.13 o 
  -4   8   2      332.79      341.33    117.79 o 
  -3   8   2      135.93       97.58     94.81 o 
  -2   8   2    33797.81    35175.96    603.40 o 
  -1   8   2    21087.62    22254.25    421.52 o 
   0   8   2     9170.03     9759.35    297.05 o 
   1   8   2      472.67      505.38     78.56 o 
   2   8   2    11437.16    11636.59    225.88 o 
   3   8   2     3411.06     3270.63    188.87 o 
   4   8   2     9261.71     9299.80    305.93 o 
   5   8   2     3595.33     3629.91    202.44 o 
   6   8   2      256.30      351.29    107.22 o 
   7   8   2      886.30      753.20    154.09 o 
   8   8   2     5629.58     5742.12    379.95 o 
   9   8   2     3624.25     3152.59    336.21 o 
  10   8   2     1103.41     1140.33    251.98 o 
  11   8   2        1.50       41.42    262.20 o 
 -11   9   2     1825.01     1757.28    386.19 o 
 -10   9   2        1.09        0.00    192.32 o 
  -9   9   2    10728.03    11002.59    636.47 o 
  -8   9   2      264.36      246.66    190.66 o 
  -7   9   2      301.66      336.66    144.89 o 
  -6   9   2       26.67        2.18    103.14 o 
  -5   9   2    11780.60    12515.17    430.39 o 
  -4   9   2      103.38      100.22    107.36 o 
  -3   9   2    31101.45    31929.30    888.91 o 
  -2   9   2       40.86       99.37     67.60 o 
  -1   9   2     3099.40     2924.34    162.91 o 
   0   9   2      534.88      522.12    101.00 o 
   1   9   2    24148.71    23924.74    463.52 o 
   2   9   2        0.67       69.50     62.43 o 
   3   9   2      473.05      548.41    117.81 o 
   4   9   2       11.06       32.73     83.42 o 
   5   9   2     9304.50     9398.77    277.21 o 
   6   9   2      218.54      200.09    104.93 o 
   7   9   2    10144.96     9639.43    396.91 o 
   8   9   2       70.37        0.00    122.85 o 
   9   9   2      652.78      619.68    201.23 o 
  10   9   2      109.46       54.58    165.61 o 
 -11  10   2     2050.14     2630.92    459.39 o 
 -10  10   2     1078.75     1131.42    323.55 o 
  -9  10   2      249.72      162.54    210.65 o 
  -8  10   2     1592.26     1821.65    332.44 o 
  -7  10   2     7310.20     6891.53    376.61 o 
  -6  10   2     8716.16     8723.35    397.76 o 
  -5  10   2     2799.42     3007.64    254.08 o 
  -4  10   2        6.35        0.00     94.20 o 
  -3  10   2     8149.63     7473.27    331.15 o 
  -2  10   2    17678.16    17447.60    346.05 o 
  -1  10   2    10784.00     9870.91    281.62 o 
   0  10   2     3545.08     3836.34    196.63 o 
   1  10   2      515.85      391.97     87.77 o 
   2  10   2     5489.61     5800.83    316.42 o 
   3  10   2     7881.65     7738.07    289.38 o 
   4  10   2     5653.91     5352.58    257.72 o 
   5  10   2     1995.49     2009.65    197.10 o 
   6  10   2       26.43        0.00    100.76 o 
   7  10   2     1309.42     1199.08    194.41 o 
   8  10   2     3997.05     4218.08    369.69 o 
   9  10   2     2684.35     2449.61    326.07 o 
  10  10   2      361.45      327.94    209.07 o 
 -10  11   2     4123.37     4064.44    500.91 o 
  -9  11   2      136.66      121.64    209.90 o 
  -8  11   2     3868.90     3468.37    419.10 o 
  -7  11   2      262.81      235.55    148.54 o 
  -6  11   2     1018.98      810.40    185.63 o 
  -5  11   2     1171.73      780.40    171.64 o 
  -4  11   2    19019.25    19448.10    592.21 o 
  -3  11   2        7.91      190.86    120.33 o 
  -2  11   2      268.67      288.40    130.33 o 
  -1  11   2       71.91       89.18     86.01 o 
   0  11   2     9293.96     8835.98    290.82 o 
   1  11   2      158.39      149.03     95.56 o 
   2  11   2     9543.43     9194.17    312.80 o 
   3  11   2      473.76      471.54    121.19 o 
   4  11   2     1233.28     1115.29    159.67 o 
   5  11   2      211.72      219.52    136.50 o 
   6  11   2    11035.57    11235.50    425.51 o 
   7  11   2        6.41        0.00    110.39 o 
   8  11   2      324.45      266.54    154.36 o 
   9  11   2        3.39        0.00    170.69 o 
 -10  12   2      247.04      287.92    280.84 o 
  -9  12   2        2.42        4.86    186.58 o 
  -8  12   2      707.53      674.26    209.37 o 
  -7  12   2     7795.37     7970.48    429.10 o 
  -6  12   2      855.98      709.76    197.25 o 
  -5  12   2     1527.05     1571.14    225.23 o 
  -4  12   2      179.24      172.10    126.51 o 
  -3  12   2     3627.72     3541.64    273.55 o 
  -2  12   2     7111.47     6740.25    342.41 o 
  -1  12   2     7791.65     7583.39    349.23 o 
   0  12   2      383.46      339.84    112.22 o 
   1  12   2       17.31       16.27     88.52 o 
   2  12   2      810.03      863.63    144.43 o 
   3  12   2     7135.75     6747.18    294.56 o 
   4  12   2     1337.37     1389.03    214.17 o 
   5  12   2     1042.17     1038.35    205.97 o 
   6  12   2       21.04      119.41    126.89 o 
   7  12   2     4327.74     4329.30    322.49 o 
   8  12   2     2000.67     1826.10    253.95 o 
   9  12   2     1989.86     1799.77    319.12 o 
  -9  13   2     3770.97     4331.80    590.79 o 
  -8  13   2     1120.62     1121.63    248.19 o 
  -7  13   2       25.27       76.42    147.95 o 
  -6  13   2      241.65       67.85    138.01 o 
  -5  13   2     6953.14     7302.91    393.16 o 
  -4  13   2      421.09      314.03    145.55 o 
  -3  13   2     6619.49     6729.03    358.92 o 
  -2  13   2        1.64       44.42    109.55 o 
  -1  13   2     1834.92     1762.83    215.91 o 
   0  13   2      447.84      356.51    145.72 o 
   1  13   2     9761.22     9475.86    403.69 o 
   2  13   2     3133.25     3363.94    230.54 o 
   3  13   2      423.11      752.90    178.83 o 
   4  13   2      410.57      473.51    164.25 o 
   5  13   2     6310.84     6765.13    565.01 o 
   6  13   2       88.17       86.84    133.95 o 
   7  13   2     4019.11     3972.61    322.06 o 
   8  13   2        5.03       53.40    150.56 o 
  -9  14   2       80.46      106.43    249.43 o 
  -8  14   2     2851.36     2780.04    348.22 o 
  -7  14   2     1737.29     2045.55    288.17 o 
  -6  14   2     7988.40     8261.90    445.01 o 
  -5  14   2      196.52      225.48    150.37 o 
  -4  14   2      304.84      354.66    151.37 o 
  -3  14   2     1318.47     1391.04    227.26 o 
  -2  14   2     6880.77     6157.62    597.94 o 
  -1  14   2     1528.34     1361.18    209.25 o 
   0  14   2     2362.21     2417.57    250.45 o 
   1  14   2      434.60      396.46    132.07 o 
   2  14   2    11644.11    11577.77    462.35 o 
   3  14   2     1468.04     1604.02    234.16 o 
   4  14   2     5494.81     5208.48    356.00 o 
   5  14   2      214.24      151.43    157.20 o 
   6  14   2      156.58      239.34    150.94 o 
   7  14   2      330.15      318.37    179.42 o 
   8  14   2     3113.26     2920.70    326.78 o 
  -8  15   2     2666.32     2554.54    508.15 o 
  -7  15   2       80.10       28.65    168.26 o 
  -6  15   2     1996.27     2243.29    299.78 o 
  -5  15   2      460.25      272.69    167.36 o 
  -4  15   2     6614.68     6301.55    388.80 o 
  -3  15   2      544.73      697.12    188.32 o 
  -2  15   2       21.88       13.72    121.29 o 
  -1  15   2      488.87      537.35    174.04 o 
   0  15   2     7084.77     6983.09    392.54 o 
   1  15   2      931.63      699.18    280.14 o 
   2  15   2     8749.16     9031.20    505.20 o 
   3  15   2      131.84      273.09    153.98 o 
   4  15   2     1532.01     1452.45    241.12 o 
   5  15   2      661.14      493.00    196.24 o 
   6  15   2     3905.40     4569.75    347.03 o 
   7  15   2      741.41      538.57    208.06 o 
  -7  16   2     5877.16     5857.64    782.98 o 
  -6  16   2      976.68     1256.69    258.99 o 
  -5  16   2     1078.78     1195.55    250.58 o 
  -4  16   2       14.18       33.59    144.07 o 
  -3  16   2     4791.89     4562.87    359.42 o 
  -2  16   2       73.80      112.97    155.75 o 
  -1  16   2     6681.22     6754.42    422.97 o 
   0  16   2      824.35      946.97    214.42 o 
   1  16   2      257.37      194.53    202.56 o 
   2  16   2      157.59      239.93    218.83 o 
   3  16   2     5828.86     5758.85    393.50 o 
   4  16   2      672.64      644.44    205.39 o 
   5  16   2     1190.18     1332.76    274.14 o 
   6  16   2        4.62       46.02    166.19 o 
  -6  17   2      104.48      100.54    241.38 o 
  -5  17   2     3442.35     3464.79    367.78 o 
  -4  17   2     1009.04      813.72    230.96 o 
  -3  17   2     3471.72     4127.91    362.78 o 
  -2  17   2        5.76        8.99    153.06 o 
  -1  17   2      781.12     1008.03    229.25 o 
   0  17   2     1033.15      706.85    275.46 o 
   1  17   2     4213.31     4013.50    452.88 o 
   2  17   2      637.97      692.44    326.01 o 
   3  17   2      921.48      909.72    292.27 o 
   4  17   2       82.84        7.34    183.02 o 
   5  17   2     2323.59     2493.15    341.36 o 
  -5  18   2      116.79      109.66    251.05 o 
  -4  18   2       34.47       39.38    178.80 o 
  -3  18   2        7.01       13.66    169.49 o 
  -2  18   2     4828.38     5297.44    414.66 o 
  -1  18   2      264.25      287.69    258.65 o 
   0  18   2     1190.48      974.98    313.18 o 
   1  18   2       28.61        0.00    207.40 o 
   2  18   2     2332.69     2050.70    380.96 o 
   3  18   2        9.43        0.00    259.10 o 
   4  18   2     3466.33     4003.06    499.27 o 
  -3  19   2      981.31      942.05    352.77 o 
  -2  19   2       46.93      274.67    266.69 o 
  -1  19   2        6.25      167.72    254.58 o 
   0  19   2     1959.46     1605.74    369.56 o 
   1  19   2     1086.33     1351.30    364.83 o 
   2  19   2     1478.07     1332.00    367.44 o 
 -11   0   3     6941.11     6802.93    493.96 o 
  -9   0   3     5708.07     5440.88    529.19 o 
  -7   0   3     1024.20     1117.89    261.18 o 
  -5   0   3    51614.46    54469.41   1091.74 o 
  -3   0   3     4269.12     4430.44    165.12 o 
  -1   0   3    16143.24    14517.74    608.80 o 
   1   0   3    14408.63    14975.26    996.78 o 
   3   0   3      208.72      291.13    168.69 o 
   5   0   3    31296.94    32980.74   1094.77 o 
   7   0   3      644.78      419.26    244.88 o 
   9   0   3    10923.95     9884.78    809.33 o 
  11   0   3     1726.50     1449.59    480.67 o 
 -12   1   3     3525.60     3398.04    613.34 o 
 -11   1   3     1476.98     1131.24    219.40 o 
 -10   1   3       10.65       50.73    109.16 o 
  -9   1   3     1633.13     1587.70    175.78 o 
  -8   1   3     7613.76     7678.62    330.31 o 
  -7   1   3     4999.49     5326.17    442.78 o 
  -6   1   3     6573.04     6477.67    258.88 o 
  -5   1   3      909.83     1253.28    128.38 o 
  -4   1   3     5609.46     5570.15    176.99 o 
  -3   1   3    16297.51    15898.20    530.35 o 
  -2   1   3     6456.73     6022.24    154.76 o 
  -1   1   3     3125.74     2807.66    107.41 o 
   0   1   3     4263.28     4339.24    129.82 o 
   1   1   3     4998.91     5251.10    233.19 o 
   2   1   3     7386.39     6640.00    294.84 o 
   3   1   3    12078.96    12072.97    413.80 o 
   4   1   3     8964.94     8840.98    387.60 o 
   5   1   3       40.16      102.51    118.32 o 
   6   1   3     1214.14     1005.39    210.12 o 
   7   1   3     7280.49     6846.33    430.82 o 
   8   1   3     4626.66     4473.47    381.87 o 
   9   1   3     1383.58     1413.87    286.68 o 
  10   1   3        1.86        0.00    153.12 o 
  11   1   3      421.73      428.34    247.07 o 
 -12   2   3      599.79      647.08    217.96 o 
 -11   2   3       92.15       43.74    135.21 o 
 -10   2   3    12182.59    13559.70    629.52 o 
  -9   2   3      671.88      557.18    133.21 o 
  -8   2   3     2156.40     1986.15    170.61 o 
  -7   2   3      453.40      455.28    119.27 o 
  -6   2   3    21548.00    21870.99    445.93 o 
  -5   2   3       22.28       91.61     63.00 o 
  -4   2   3    38531.14    42981.68    879.77 o 
  -3   2   3       17.11       63.88     54.80 o 
  -2   2   3      348.01      628.72     68.36 o 
  -1   2   3       18.70        0.00     48.34 o 
   0   2   3    40220.79    39897.21    841.88 o 
   1   2   3     1719.98     1620.93    111.13 o 
   2   2   3     2769.88     2398.85    166.83 o 
   3   2   3       54.84       69.23    102.32 o 
   4   2   3    21841.53    22940.84    610.61 o 
   5   2   3        4.53        0.00     99.44 o 
   6   2   3    13578.77    13914.16    554.36 o 
   7   2   3      297.72      213.44    154.71 o 
   8   2   3      886.12      824.86    226.09 o 
   9   2   3       55.82       29.79    157.24 o 
  10   2   3     4889.46     4640.01    466.93 o 
  11   2   3      227.26      205.62    346.48 o 
 -12   3   3     1757.30     1374.17    269.47 o 
 -11   3   3     2158.94     1885.08    338.64 o 
 -10   3   3       16.63        0.00    144.29 o 
  -9   3   3     6316.30     6489.22    432.08 o 
  -8   3   3     4939.87     4636.48    230.74 o 
  -7   3   3    12943.87    13447.57    291.85 o 
  -6   3   3     1549.19     1385.97    125.73 o 
  -5   3   3      514.07      729.07     93.26 o 
  -4   3   3    11284.55    11188.46    230.62 o 
  -3   3   3    12383.35    11174.92    342.35 o 
  -2   3   3     6596.75     6479.24    125.03 o 
  -1   3   3    15863.90    15712.90    226.29 o 
   0   3   3     6205.59     6656.67    170.78 o 
   1   3   3      872.25      865.65     93.64 o 
   2   3   3    15484.09    15396.18    293.22 o 
   3   3   3    17841.99    17472.59    730.64 o 
   4   3   3     3920.13     3985.60    285.08 o 
   5   3   3       29.67      127.39    118.36 o 
   6   3   3     1738.64     1626.82    245.63 o 
   7   3   3     4292.22     4230.06    361.02 o 
   8   3   3     2866.02     2446.49    323.39 o 
   9   3   3     5744.34     5273.29    444.66 o 
  10   3   3      124.52      340.27    222.88 o 
  11   3   3      647.26      762.33    298.00 o 
 -12   4   3       29.16       43.98    170.03 o 
 -11   4   3     5402.84     5406.29    475.27 o 
 -10   4   3     3917.09     3793.11    399.34 o 
  -9   4   3     7038.46     7017.62    465.62 o 
  -8   4   3     1406.92     1342.84    187.79 o 
  -7   4   3     2875.15     2601.63    151.38 o 
  -6   4   3      451.51      449.02     78.24 o 
  -5   4   3    30790.56    31596.55    780.72 o 
  -4   4   3       59.08       86.98     52.50 o 
  -3   4   3      110.22       32.80     57.01 o 
  -2   4   3       34.93      113.55     47.17 o 
  -1   4   3    24289.50    23431.07    424.13 o 
   0   4   3    39759.72    41308.38    768.34 o 
   1   4   3    33884.39    33609.61    609.56 o 
   2   4   3      455.73      405.28     74.02 o 
   3   4   3     1535.29     1661.75    161.79 o 
   4   4   3     3459.95     3464.66    224.84 o 
   5   4   3    21634.25    22202.87    655.21 o 
   6   4   3      219.02      109.95    132.74 o 
   7   4   3     1476.42     1181.58    239.42 o 
   8   4   3       27.03        0.00    129.30 o 
   9   4   3     6214.80     5954.76    463.58 o 
  10   4   3     1023.74     1195.94    294.46 o 
  11   4   3     4259.28     4061.83    497.27 o 
 -12   5   3     4619.77     4400.47    502.97 o 
 -11   5   3      565.57      494.59    245.99 o 
 -10   5   3      143.00      299.73    201.97 o 
  -9   5   3       99.94       50.94    153.72 o 
  -8   5   3    20182.67    20616.50    718.10 o 
  -7   5   3     5289.37     4882.85    268.82 o 
  -6   5   3     5248.07     5405.22    261.96 o 
  -5   5   3      145.66       91.28     58.24 o 
  -4   5   3    14733.33    15108.11    300.39 o 
  -3   5   3    10464.39    10703.78    239.67 o 
  -2   5   3    31334.65    30941.22    288.23 o 
  -1   5   3     1972.23     1729.92     98.81 o 
   0   5   3      679.09      756.51     79.42 o 
   1   5   3     1772.42     1736.05    106.87 o 
   2   5   3    28214.20    27634.22    354.12 o 
   3   5   3     4434.10     4076.42    194.61 o 
   4   5   3     6844.46     6600.25    255.90 o 
   5   5   3       13.01       91.81     92.39 o 
   6   5   3     4092.88     3903.49    334.65 o 
   7   5   3     2123.02     2088.64    289.90 o 
   8   5   3     7812.01     8139.66    502.34 o 
   9   5   3      530.84      651.74    191.21 o 
  10   5   3        4.56      129.55    178.64 o 
  11   5   3      178.28        0.00    229.01 o 
 -12   6   3     1073.33     1194.36    354.48 o 
 -11   6   3     1026.13      935.53    309.63 o 
 -10   6   3    10313.87    11302.37    631.69 o 
  -9   6   3      483.81      466.34    204.57 o 
  -8   6   3     2176.02     2071.80    297.77 o 
  -7   6   3      728.81      730.36    198.22 o 
  -6   6   3    10072.36    10021.38    345.40 o 
  -5   6   3     4805.22     4826.63    238.44 o 
  -4   6   3    13236.56    12912.64    288.86 o 
  -3   6   3      152.51      152.74     72.74 o 
  -2   6   3     5035.67     5181.02    182.09 o 
  -1   6   3    12003.79    12566.99    379.52 o 
   0   6   3    50442.68    50852.59    837.71 o 
   1   6   3     2162.92     2319.46    113.02 o 
   2   6   3     5297.43     5232.73    159.91 o 
   3   6   3     2458.40     2401.56    150.04 o 
   4   6   3    13322.14    13807.49    327.16 o 
   5   6   3     6340.79     5980.91    241.40 o 
   6   6   3     9674.79     9625.09    352.46 o 
   7   6   3      770.69      735.26    177.33 o 
   8   6   3     1146.92     1007.69    208.62 o 
   9   6   3     1366.06     1405.79    251.68 o 
  10   6   3     4545.48     4612.24    504.23 o 
  11   6   3      559.87      622.14    305.09 o 
 -12   7   3      565.01      787.96    327.77 o 
 -11   7   3     1446.45     1417.97    338.82 o 
 -10   7   3      203.48      176.58    222.52 o 
  -9   7   3     7255.15     7167.27    509.24 o 
  -8   7   3     5646.32     5709.46    433.81 o 
  -7   7   3    14448.06    14902.71    617.42 o 
  -6   7   3     1008.85      854.64    152.09 o 
  -5   7   3       25.89       18.82     75.09 o 
  -4   7   3      212.15      232.81     83.74 o 
  -3   7   3    33498.16    33675.60    669.55 o 
  -2   7   3     3764.20     3478.84    199.41 o 
  -1   7   3    22281.69    23069.38    508.62 o 
   0   7   3     1357.20     1406.60     94.96 o 
   1   7   3     7135.16     7044.12    178.02 o 
   2   7   3     5384.95     5206.40    163.30 o 
   3   7   3    15537.72    15375.44    418.28 o 
   4   7   3      147.86       31.90     75.81 o 
   5   7   3        5.17       66.83     83.80 o 
   6   7   3      328.76      151.60     95.81 o 
   7   7   3    10107.42     9576.00    377.81 o 
   8   7   3      294.69      254.55    160.05 o 
   9   7   3     3240.49     2950.22    409.65 o 
  10   7   3       14.91       96.52    205.02 o 
 -11   8   3     4400.81     4209.70    490.81 o 
 -10   8   3     3272.46     3357.37    427.80 o 
  -9   8   3     4237.80     4168.15    433.43 o 
  -8   8   3      374.86      392.56    193.31 o 
  -7   8   3     1233.28     1310.19    264.20 o 
  -6   8   3     3265.52     3463.51    276.65 o 
  -5   8   3    10373.22    10554.00    297.90 o 
  -4   8   3     9569.73     9223.33    268.66 o 
  -3   8   3     2586.55     2440.56    193.70 o 
  -2   8   3     1604.78     1623.97    122.13 o 
  -1   8   3     9935.08     9617.32    211.19 o 
   0   8   3    16133.42    15593.08    257.34 o 
   1   8   3    14682.22    14087.87    293.85 o 
   2   8   3       73.04       38.78     60.66 o 
   3   8   3     1793.22     1652.15    141.32 o 
   4   8   3     4993.09     4812.20    217.54 o 
   5   8   3     9025.74     8958.64    300.42 o 
   6   8   3     2161.41     1955.92    182.21 o 
   7   8   3     1129.20     1113.89    183.99 o 
   8   8   3       34.58        0.00    144.52 o 
   9   8   3     2147.58     2506.43    404.30 o 
  10   8   3     1446.82     1428.03    365.75 o 
 -11   9   3        8.22        0.00    204.14 o 
 -10   9   3       13.16       76.47    205.35 o 
  -9   9   3       43.32        0.00    162.49 o 
  -8   9   3    12827.80    12535.79    637.94 o 
  -7   9   3      973.03      840.74    234.65 o 
  -6   9   3     7494.15     7554.09    357.85 o 
  -5   9   3       91.52      120.34    116.18 o 
  -4   9   3     5606.68     5823.67    291.44 o 
  -3   9   3      636.52      560.98    132.68 o 
  -2   9   3    25231.36    25583.55    478.59 o 
  -1   9   3        1.56       18.28     60.98 o 
   0   9   3        3.18        0.00     55.37 o 
   1   9   3       18.92       19.05     62.35 o 
   2   9   3    16987.48    17312.86    353.90 o 
   3   9   3      136.58       58.46     83.04 o 
   4   9   3     3760.83     3551.77    202.87 o 
   5   9   3        0.37        0.00     85.56 o 
   6   9   3     2548.43     2357.35    198.39 o 
   7   9   3        0.36       52.61     98.37 o 
   8   9   3     5255.75     5802.45    409.40 o 
   9   9   3       16.22      152.25    228.06 o 
  10   9   3        3.38        0.00    220.78 o 
 -11  10   3     2233.56     2580.25    458.97 o 
 -10  10   3     2729.75     3307.96    453.50 o 
  -9  10   3     3383.98     3536.26    433.23 o 
  -8  10   3      167.33        0.00    158.09 o 
  -7  10   3     2789.89     2517.67    264.64 o 
  -6  10   3      690.98      804.57    179.57 o 
  -5  10   3    10598.88    11278.28    565.76 o 
  -4  10   3     4016.09     4109.89    271.75 o 
  -3  10   3     2865.74     2573.10    220.75 o 
  -2  10   3     2275.00     2070.03    200.84 o 
  -1  10   3     3601.23     3511.54    163.07 o 
   0  10   3     5474.01     5237.88    175.64 o 
   1  10   3     4946.47     5116.81    178.82 o 
   2  10   3      604.48      682.72    114.33 o 
   3  10   3     1170.26     1006.35    136.24 o 
   4  10   3     1924.38     1770.63    166.63 o 
   5  10   3     5452.25     5288.55    252.92 o 
   6  10   3     3799.69     3855.61    244.16 o 
   7  10   3      245.50      355.04    147.14 o 
   8  10   3       84.98      103.82    159.95 o 
   9  10   3     1616.54     1844.46    379.19 o 
 -10  11   3       28.93        0.00    206.71 o 
  -9  11   3     2478.95     2438.43    403.19 o 
  -8  11   3      233.65      347.36    221.59 o 
  -7  11   3     8488.42     8326.88    420.92 o 
  -6  11   3      492.28      350.56    154.68 o 
  -5  11   3        4.01        0.00    109.77 o 
  -4  11   3      171.30      175.08    128.20 o 
  -3  11   3    17077.07    17537.09    504.76 o 
  -2  11   3        1.91        0.00    100.94 o 
  -1  11   3     5806.34     5813.09    304.28 o 
   0  11   3       13.25       36.18     68.50 o 
   1  11   3     6738.66     6996.79    244.87 o 
   2  11   3     1005.64      861.79    128.80 o 
   3  11   3     8527.40     8406.29    288.34 o 
   4  11   3      158.24      207.35    104.75 o 
   5  11   3        0.49       16.18     93.92 o 
   6  11   3      267.48      249.15    129.79 o 
   7  11   3     9013.56     9147.05    418.19 o 
   8  11   3       18.18       58.96    164.09 o 
   9  11   3     1062.53      964.46    262.84 o 
 -10  12   3     3965.55     3685.06    505.92 o 
  -9  12   3      224.05      227.20    240.28 o 
  -8  12   3      692.57      666.56    256.40 o 
  -7  12   3     1303.10     1302.31    297.38 o 
  -6  12   3     7009.83     7550.08    396.33 o 
  -5  12   3     2379.64     2280.26    250.89 o 
  -4  12   3     7505.30     7647.41    380.82 o 
  -3  12   3      826.12      805.43    174.75 o 
  -2  12   3     1402.28     1266.63    194.88 o 
  -1  12   3     2685.16     2873.80    251.10 o 
   0  12   3     7672.48     7710.54    257.77 o 
   1  12   3     2055.17     1984.62    163.96 o 
   2  12   3      384.54      416.35    112.64 o 
   3  12   3     1274.45     1174.79    153.26 o 
   4  12   3     5317.18     5604.77    262.05 o 
   5  12   3     3669.37     3862.31    283.52 o 
   6  12   3     2062.45     2051.32    241.32 o 
   7  12   3      608.33      634.42    179.74 o 
   8  12   3      338.79      169.55    154.75 o 
   9  12   3      503.39      265.61    205.61 o 
  -9  13   3        7.87        3.18    206.63 o 
  -8  13   3     6096.18     6435.14    604.63 o 
  -7  13   3      194.87      292.60    206.79 o 
  -6  13   3     2420.91     2719.52    291.47 o 
  -5  13   3       31.64       42.55    133.26 o 
  -4  13   3     4696.79     4821.70    320.18 o 
  -3  13   3      615.82      380.85    150.63 o 
  -2  13   3     8836.05     8686.29    392.92 o 
  -1  13   3      221.18      246.07    172.71 o 
   0  13   3       62.12       73.54    121.19 o 
   1  13   3       66.21      103.57    100.76 o 
   2  13   3    17602.49    17389.48    411.52 o 
   3  13   3      928.92      680.16    137.41 o 
   4  13   3     3624.73     3611.30    272.41 o 
   5  13   3        5.74        0.00    103.55 o 
   6  13   3     2320.64     2128.52    257.46 o 
   7  13   3      519.97      540.48    188.53 o 
   8  13   3     3523.59     3835.53    350.39 o 
  -9  14   3     2860.14     2956.22    773.50 o 
  -8  14   3        4.73        0.00    198.42 o 
  -7  14   3     1723.46     1283.32    322.63 o 
  -6  14   3     1111.69      970.23    284.48 o 
  -5  14   3     5474.63     6151.98    383.90 o 
  -4  14   3     1067.28      882.46    223.90 o 
  -3  14   3      242.38      157.34    139.44 o 
  -2  14   3        8.31       76.63    129.61 o 
  -1  14   3     4424.99     4580.06    316.65 o 
   0  14   3     2034.95     1868.15    236.62 o 
   1  14   3     6936.18     7115.52    377.48 o 
   2  14   3     1068.01     1185.28    159.56 o 
   3  14   3      157.89       64.87    120.38 o 
   4  14   3     1296.14     1192.32    196.12 o 
   5  14   3     3809.25     4263.73    317.94 o 
   6  14   3      768.51      943.55    214.08 o 
   7  14   3      371.25      507.18    195.01 o 
  -8  15   3     1033.14      850.60    316.56 o 
  -7  15   3     4736.46     4886.26    526.43 o 
  -6  15   3      406.73      224.70    210.33 o 
  -5  15   3       16.75      117.60    172.19 o 
  -4  15   3      361.19      249.74    165.32 o 
  -3  15   3     7007.59     6629.20    391.71 o 
  -2  15   3     1289.50     1463.64    233.38 o 
  -1  15   3     3615.44     3663.92    309.47 o 
   0  15   3        0.07        0.00    135.93 o 
   1  15   3     2110.59     1977.34    259.45 o 
   2  15   3     2290.18     1932.21    333.13 o 
   3  15   3     7033.24     6565.55    346.52 o 
   4  15   3      492.89      433.00    164.99 o 
   5  15   3       49.52      165.58    157.14 o 
   6  15   3      276.27      246.46    172.87 o 
   7  15   3     3049.43     3660.57    351.57 o 
  -7  16   3       13.90        0.00    199.14 o 
  -6  16   3     4080.36     3975.27    681.01 o 
  -5  16   3      778.95      534.59    253.75 o 
  -4  16   3     3891.60     3979.14    715.51 o 
  -3  16   3      558.53      479.70    181.03 o 
  -2  16   3      821.28      907.67    211.86 o 
  -1  16   3      234.64      111.30    155.03 o 
   0  16   3     5908.24     5656.68    444.98 o 
   1  16   3      719.61      726.41    258.53 o 
   2  16   3      669.10      799.06    280.94 o 
   3  16   3        3.10        0.00    190.44 o 
   4  16   3     2025.33     1903.18    254.71 o 
   5  16   3      166.18      300.45    176.74 o 
   6  16   3     3320.65     3682.82    347.93 o 
  -6  17   3     1697.22     1501.95    369.77 o 
  -5  17   3       21.40       55.51    214.98 o 
  -4  17   3     1033.24     1352.06    317.73 o 
  -3  17   3     2787.04     2007.45    366.44 o 
  -2  17   3     3504.13     3675.20    349.31 o 
  -1  17   3      718.28      597.59    208.72 o 
   0  17   3        0.02      149.00    222.00 o 
   1  17   3      259.31      396.65    244.32 o 
   2  17   3     3700.16     3429.48    436.59 o 
   3  17   3     1290.38      958.67    309.29 o 
   4  17   3     1568.06     1304.09    351.15 o 
   5  17   3        5.60        0.00    182.13 o 
  -5  18   3     4150.42     4211.87    515.42 o 
  -4  18   3       58.20      239.31    223.70 o 
  -3  18   3      209.81      159.36    226.07 o 
  -2  18   3       96.03       43.90    195.76 o 
  -1  18   3     3734.54     3376.20    439.71 o 
   0  18   3      264.99      244.02    263.48 o 
   1  18   3     2047.96     2472.93    414.45 o 
   2  18   3       91.07      141.45    252.90 o 
   3  18   3       92.72      282.45    269.96 o 
  -3  19   3     3050.84     3613.58    501.52 o 
  -2  19   3     1560.45     1479.91    550.04 o 
  -1  19   3      876.07     1218.35    495.83 o 
   0  19   3        3.72      102.03    274.50 o 
   1  19   3      629.56      420.40    311.01 o 
 -12   0   4     2954.44     2399.17    556.86 o 
 -10   0   4     3964.76     4141.29    431.39 o 
  -8   0   4    13864.63    14296.49    528.05 o 
  -6   0   4     3796.44     3366.67    206.98 o 
  -4   0   4    54947.75    56125.89   2035.39 o 
  -2   0   4    11415.12    11470.76    247.48 o 
   0   0   4    14701.42    14963.31    413.76 o 
   2   0   4    23397.63    22584.58    795.68 o 
   4   0   4       84.88      232.75    185.75 o 
   6   0   4    11955.52    12099.72    779.38 o 
   8   0   4     3297.22     2851.41    507.96 o 
  10   0   4     1190.48     1367.33    453.75 o 
 -12   1   4     1942.13     1953.76    504.93 o 
 -11   1   4     5795.57     5466.48    445.75 o 
 -10   1   4     2590.50     2790.55    325.14 o 
  -9   1   4      970.88      947.79    172.86 o 
  -8   1   4       25.28        5.46     97.68 o 
  -7   1   4     3692.36     3262.76    189.54 o 
  -6   1   4    19652.76    20267.40    383.37 o 
  -5   1   4    11233.22    11575.00    220.68 o 
  -4   1   4    10517.21    11424.35    314.62 o 
  -3   1   4     1584.96     1300.85     77.46 o 
  -2   1   4     9873.96     9072.77    237.14 o 
  -1   1   4    16584.15    15057.99    387.34 o 
   0   1   4     2006.21     1767.31    107.82 o 
   1   1   4     2394.63     2085.76    121.05 o 
   2   1   4      266.87      274.16    121.82 o 
   3   1   4     4926.39     4174.52    287.03 o 
   4   1   4    22070.73    21234.53    628.28 o 
   5   1   4     9371.91     8808.58    448.36 o 
   6   1   4     1428.74     1197.65    238.34 o 
   7   1   4      503.00      604.84    205.63 o 
   8   1   4     1570.20     1500.30    295.43 o 
   9   1   4     8327.61     8805.90    572.80 o 
  10   1   4     2421.07     2300.78    398.22 o 
  11   1   4      350.62      323.50    281.05 o 
 -12   2   4      391.99      115.62    313.12 o 
 -11   2   4       19.10       40.95    176.49 o 
 -10   2   4      356.69      217.76    129.39 o 
  -9   2   4    10769.79    11638.90    438.72 o 
  -8   2   4      942.54      849.04    136.83 o 
  -7   2   4    11046.15    11236.41    315.30 o 
  -6   2   4        1.78       29.57     70.91 o 
  -5   2   4    14432.14    15384.21    612.53 o 
  -4   2   4     2082.44     2223.56    124.10 o 
  -3   2   4    38210.03    38779.21   1032.32 o 
  -2   2   4     1043.98     1050.47     88.85 o 
  -1   2   4       30.70       89.48     59.69 o 
   0   2   4       25.81       55.93     58.61 o 
   1   2   4    29327.68    28614.78    941.79 o 
   2   2   4       66.52       93.16     85.45 o 
   3   2   4    13678.08    13900.30    644.05 o 
   4   2   4     1282.15     1470.78    218.73 o 
   5   2   4      990.89      865.68    196.18 o 
   6   2   4      134.55      185.20    149.34 o 
   7   2   4    11628.33    11991.67    584.07 o 
   8   2   4      161.44      194.21    176.05 o 
   9   2   4        2.43      101.80    182.80 o 
  10   2   4      271.82      234.48    226.28 o 
  11   2   4     2489.31     2601.77    446.65 o 
 -12   3   4     2282.54     2382.25    389.20 o 
 -11   3   4     2717.24     2595.64    370.04 o 
 -10   3   4     9832.38     9716.99    432.98 o 
  -9   3   4       86.89        0.00    105.63 o 
  -8   3   4      245.54      298.16    127.32 o 
  -7   3   4     4870.86     4797.88    220.24 o 
  -6   3   4    17063.88    17469.68    428.97 o 
  -5   3   4     4810.99     4567.75    183.58 o 
  -4   3   4     5701.80     5336.77    205.51 o 
  -3   3   4     1574.32     1447.60     99.53 o 
  -2   3   4    10591.08    10046.55    207.68 o 
  -1   3   4     5582.27     4971.19    120.83 o 
   0   3   4    30022.32    30062.12    566.60 o 
   1   3   4      267.75      214.65     78.78 o 
   2   3   4       12.84        6.35     70.58 o 
   3   3   4     1775.85     1605.53    169.44 o 
   4   3   4    17116.20    17292.05    743.37 o 
   5   3   4     6070.50     5574.69    373.53 o 
   6   3   4     2878.72     3061.61    325.31 o 
   7   3   4       21.97       48.72    139.71 o 
   8   3   4     2648.22     2577.38    415.85 o 
   9   3   4     2462.48     2172.53    357.01 o 
  10   3   4     2710.28     2275.17    387.46 o 
  11   3   4      200.34      245.66    275.93 o 
 -12   4   4     2536.09     2568.75    413.73 o 
 -11   4   4      371.71      358.56    232.77 o 
 -10   4   4     4144.14     4297.28    407.41 o 
  -9   4   4     1398.37     1473.62    209.60 o 
  -8   4   4    15142.47    15565.53    621.44 o 
  -7   4   4     1484.07     1391.24    180.82 o 
  -6   4   4        1.35        0.00     67.48 o 
  -5   4   4      518.84      453.46     85.07 o 
  -4   4   4    25822.60    25469.80    851.97 o 
  -3   4   4     1293.69     1134.24     92.40 o 
  -2   4   4    14493.72    14368.34    267.83 o 
  -1   4   4     6261.00     6207.82    144.43 o 
   0   4   4    14371.84    13854.73    364.96 o 
   1   4   4      156.52      177.45     68.17 o 
   2   4   4    21957.50    21836.89    938.58 o 
   3   4   4     1593.01     1584.39    173.77 o 
   4   4   4      360.95      271.65    120.06 o 
   5   4   4     2236.69     2265.91    280.13 o 
   6   4   4     7896.87     8081.87    466.50 o 
   7   4   4      494.73      447.43    284.12 o 
   8   4   4     3728.35     3713.97    403.55 o 
   9   4   4      782.93      854.03    270.70 o 
  10   4   4      431.50      282.67    222.76 o 
 -12   5   4     1188.74      941.13    317.95 o 
 -11   5   4     6392.99     7241.21    552.50 o 
 -10   5   4     1121.23     1087.08    276.85 o 
  -9   5   4     1102.89     1166.48    259.58 o 
  -8   5   4     1857.39     1767.82    260.56 o 
  -7   5   4     8786.89     8910.79    357.64 o 
  -6   5   4     1178.82     1101.42    160.89 o 
  -5   5   4     9578.21     9342.69    324.74 o 
  -4   5   4       57.03        0.00     80.27 o 
  -3   5   4      970.14     1063.10     80.03 o 
  -2   5   4     7744.86     7745.08    191.36 o 
  -1   5   4    39200.39    40243.04    753.60 o 
   0   5   4       48.64      124.58     63.63 o 
   1   5   4    20957.70    20902.30    562.52 o 
   2   5   4     1110.48      950.11    103.37 o 
   3   5   4     8776.53     8407.95    281.21 o 
   4   5   4     2285.50     2259.30    185.30 o 
   5   5   4     9921.81    10424.62    498.55 o 
   6   5   4      128.71      180.10    145.79 o 
   7   5   4        3.57        0.00    147.62 o 
   8   5   4      595.76      414.10    283.17 o 
   9   5   4     6248.56     6793.48    523.43 o 
  10   5   4      791.40      710.24    235.75 o 
 -12   6   4      418.80      207.62    275.85 o 
 -11   6   4       85.81       14.71    203.80 o 
 -10   6   4     2047.80     2090.67    351.86 o 
  -9   6   4     6463.00     6398.04    461.29 o 
  -8   6   4     3874.26     3711.00    365.78 o 
  -7   6   4     6545.62     6620.61    452.27 o 
  -6   6   4       13.85       90.36     99.98 o 
  -5   6   4     7081.67     6666.06    287.72 o 
  -4   6   4     2804.60     2668.91    158.64 o 
  -3   6   4    21829.63    22193.84    402.81 o 
  -2   6   4      855.44      780.55     76.97 o 
  -1   6   4     1558.38     1659.45    107.52 o 
   0   6   4     3731.84     3549.87    177.69 o 
   1   6   4    26014.32    25883.50    475.76 o 
   2   6   4     6862.15     6681.91    209.30 o 
   3   6   4     2680.68     2711.20    186.67 o 
   4   6   4       18.55        0.00     82.12 o 
   5   6   4     4261.94     4109.96    246.66 o 
   6   6   4     1230.89     1073.86    246.00 o 
   7   6   4     7312.43     7512.81    402.24 o 
   8   6   4      984.93      915.85    218.59 o 
   9   6   4      296.89      378.83    186.88 o 
  10   6   4      144.54      194.26    210.38 o 
 -12   7   4     3882.03     4398.01    532.24 o 
 -11   7   4      510.50      388.83    252.13 o 
 -10   7   4     7261.65     6719.98    522.41 o 
  -9   7   4     1405.09     1178.96    284.53 o 
  -8   7   4     1245.91     1027.43    252.68 o 
  -7   7   4      490.77      385.93    185.80 o 
  -6   7   4    17729.25    17418.47    471.46 o 
  -5   7   4      438.75      310.86     99.06 o 
  -4   7   4     1088.51     1173.24    127.79 o 
  -3   7   4      409.88      293.87     87.86 o 
  -2   7   4    24057.51    24701.93    539.67 o 
  -1   7   4       41.46       33.61     61.75 o 
   0   7   4    22343.72    23019.44    572.89 o 
   1   7   4     2905.03     2745.37    147.88 o 
   2   7   4     2906.46     2941.34    170.02 o 
   3   7   4      253.29      331.01    107.20 o 
   4   7   4    14491.84    14809.08    407.19 o 
   5   7   4       17.31        0.00     93.48 o 
   6   7   4     1941.40     2016.58    211.33 o 
   7   7   4       27.93       34.66    125.14 o 
   8   7   4     2914.57     2613.25    301.64 o 
   9   7   4      161.45       59.21    169.10 o 
  10   7   4     2312.64     2239.14    426.60 o 
 -11   8   4       12.16        0.00    224.62 o 
 -10   8   4     1032.52     1079.82    303.09 o 
  -9   8   4     4605.91     4762.26    458.62 o 
  -8   8   4    12446.28    13038.10    640.36 o 
  -7   8   4       52.81       75.70    148.96 o 
  -6   8   4     1504.20     1412.27    255.14 o 
  -5   8   4     3378.90     3028.73    194.46 o 
  -4   8   4     6444.90     6034.80    235.24 o 
  -3   8   4     7429.07     7139.23    289.44 o 
  -2   8   4     7714.14     7774.56    201.79 o 
  -1   8   4     1255.25     1065.37    106.57 o 
   0   8   4     2376.02     2293.06    140.15 o 
   1   8   4     3734.16     3089.49    158.74 o 
   2   8   4     9662.74     9558.50    257.66 o 
   3   8   4     2526.76     2611.78    197.26 o 
   4   8   4      110.84      137.16     97.87 o 
   5   8   4     2546.23     2262.46    210.06 o 
   6   8   4     6426.86     6496.46    318.62 o 
   7   8   4     2854.89     2699.20    291.56 o 
   8   8   4     1397.82     1851.60    278.41 o 
   9   8   4        9.09       94.06    203.02 o 
  10   8   4      298.14      253.85    264.89 o 
 -11   9   4     6948.71     7082.51    608.01 o 
 -10   9   4      115.10       92.72    217.99 o 
  -9   9   4      466.48      362.93    234.46 o 
  -8   9   4      384.08      481.41    221.21 o 
  -7   9   4    10220.98    10705.96    576.93 o 
  -6   9   4      380.53      268.80    172.33 o 
  -5   9   4    11405.19    10990.73    398.43 o 
  -4   9   4       11.95        0.00     98.86 o 
  -3   9   4     1227.91      959.85    155.58 o 
  -2   9   4      309.29      318.62    121.18 o 
  -1   9   4    15077.45    15059.02    332.20 o 
   0   9   4       68.88        0.00     70.05 o 
   1   9   4     3121.62     3165.42    167.78 o 
   2   9   4      920.09     1038.74    146.48 o 
   3   9   4     5843.96     5929.00    271.84 o 
   4   9   4       89.12      116.09    102.09 o 
   5   9   4     8159.63     8094.54    339.37 o 
   6   9   4      238.57      272.38    127.44 o 
   7   9   4      706.17      533.69    192.69 o 
   8   9   4       20.74        0.00    197.11 o 
   9   9   4     3935.73     3714.84    574.11 o 
 -11  10   4       20.18       28.75    259.13 o 
 -10  10   4     1025.56     1250.73    336.03 o 
  -9  10   4     3293.01     3749.72    445.87 o 
  -8  10   4     7492.73     6786.39    505.00 o 
  -7  10   4     1453.56     1451.29    293.05 o 
  -6  10   4       77.51       70.93    152.34 o 
  -5  10   4     1319.16     1492.63    267.78 o 
  -4  10   4     6913.83     6718.47    325.75 o 
  -3  10   4    11266.06    11247.55    393.95 o 
  -2  10   4     1847.50     1840.30    196.69 o 
  -1  10   4      341.18      383.92    110.05 o 
   0  10   4     1450.70     1368.35    130.58 o 
   1  10   4     7084.42     7463.30    282.60 o 
   2  10   4    11392.71    10732.64    307.34 o 
   3  10   4     1148.87     1097.54    142.14 o 
   4  10   4       27.49       11.57     85.45 o 
   5  10   4     1734.29     1689.52    181.19 o 
   6  10   4     2444.08     2409.44    240.45 o 
   7  10   4     4673.16     4337.60    369.33 o 
   8  10   4      759.71      787.06    286.60 o 
   9  10   4       24.50       45.16    225.87 o 
 -10  11   4     3606.38     3628.66    489.17 o 
  -9  11   4      549.07      301.16    236.84 o 
  -8  11   4      880.33      753.77    270.03 o 
  -7  11   4       31.75        0.00    155.28 o 
  -6  11   4    14744.55    15190.17    683.76 o 
  -5  11   4      315.14      379.13    187.50 o 
  -4  11   4     1434.28     1310.36    197.28 o 
  -3  11   4      199.83        5.93    114.85 o 
  -2  11   4     7824.49     8090.34    356.60 o 
  -1  11   4       25.50       46.91     96.15 o 
   0  11   4     8929.12     9016.46    269.05 o 
   1  11   4      118.24       93.40     87.41 o 
   2  11   4     2455.02     2487.12    181.64 o 
   3  11   4       36.86       80.26     89.83 o 
   4  11   4    10542.86    11271.90    356.12 o 
   5  11   4       21.09        2.06     95.98 o 
   6  11   4     1225.18     1177.72    199.54 o 
   7  11   4      141.38      184.12    173.06 o 
   8  11   4     1817.38     2034.84    394.48 o 
 -10  12   4      469.27      534.07    293.41 o 
  -9  12   4     3967.18     4583.60    510.91 o 
  -8  12   4     3010.13     3210.25    424.64 o 
  -7  12   4      960.65      714.26    251.65 o 
  -6  12   4      176.30      192.60    192.56 o 
  -5  12   4     1757.69     1803.80    310.11 o 
  -4  12   4     2787.37     2971.63    506.45 o 
  -3  12   4     9195.77     9344.63    401.70 o 
  -2  12   4     1521.05     1506.37    209.03 o 
  -1  12   4       56.30       39.69    105.00 o 
   0  12   4     1070.28      989.19    185.94 o 
   1  12   4     6498.54     6267.90    251.19 o 
   2  12   4     8623.91     8387.31    293.56 o 
   3  12   4     4595.19     4481.27    238.59 o 
   4  12   4      133.21      184.05    107.04 o 
   5  12   4      889.86      741.25    154.35 o 
   6  12   4     2113.85     1960.71    247.21 o 
   7  12   4     3103.17     3252.24    354.56 o 
   8  12   4      585.99      626.21    299.94 o 
  -9  13   4      700.66      726.71    299.15 o 
  -8  13   4       26.29      130.18    195.42 o 
  -7  13   4     5363.91     5231.46    503.38 o 
  -6  13   4      351.00      351.94    207.93 o 
  -5  13   4     6349.67     6849.93    495.06 o 
  -4  13   4      107.92       74.83    228.77 o 
  -3  13   4      471.15      464.23    200.76 o 
  -2  13   4     1063.10      926.85    191.87 o 
  -1  13   4     8261.35     8282.86    391.70 o 
   0  13   4      165.10      194.46    135.87 o 
   1  13   4     2537.30     2928.99    272.80 o 
   2  13   4     1288.80     1231.40    157.86 o 
   3  13   4     3870.51     4290.38    244.16 o 
   4  13   4       20.70       17.06    101.98 o 
   5  13   4     4983.29     5168.01    332.27 o 
   6  13   4       14.77        0.00    137.83 o 
   7  13   4      201.74      168.17    191.70 o 
  -8  14   4     4743.50     4625.55    794.16 o 
  -7  14   4      768.10     1133.18    320.55 o 
  -6  14   4        1.67        0.00    173.81 o 
  -5  14   4      438.09      434.20    224.58 o 
  -4  14   4     5628.97     5473.57    458.25 o 
  -3  14   4     2798.24     3038.01    374.07 o 
  -2  14   4     4429.36     4902.44    427.64 o 
  -1  14   4      460.55      559.28    167.61 o 
   0  14   4     1289.58     1196.01    215.59 o 
   1  14   4     1848.04     1670.36    242.31 o 
   2  14   4     6871.87     6939.77    390.78 o 
   3  14   4     1840.75     1818.58    194.18 o 
   4  14   4      383.96      355.13    153.71 o 
   5  14   4      219.82      122.10    144.64 o 
   6  14   4     2893.43     3132.50    310.47 o 
   7  14   4      546.20      488.67    212.42 o 
  -8  15   4      219.38      327.21    264.68 o 
  -7  15   4      338.80      263.56    236.52 o 
  -6  15   4     5419.88     5256.13    634.00 o 
  -5  15   4      740.81      893.48    280.10 o 
  -4  15   4     1213.07     1141.31    284.76 o 
  -3  15   4      456.57      274.47    198.77 o 
  -2  15   4     2241.32     2130.29    341.09 o 
  -1  15   4     1318.04     1278.60    230.41 o 
   0  15   4     5474.91     5600.73    363.27 o 
   1  15   4      516.47      694.82    194.68 o 
   2  15   4      365.55      138.54    158.29 o 
   3  15   4      354.11      209.16    209.68 o 
   4  15   4     3351.57     3712.34    306.50 o 
   5  15   4      563.93      629.12    195.03 o 
   6  15   4     1295.85     1467.69    264.59 o 
  -7  16   4     1925.07     2503.58    448.11 o 
  -6  16   4       25.54       52.78    207.74 o 
  -5  16   4     1000.66      759.17    335.10 o 
  -4  16   4      162.52      240.01    205.89 o 
  -3  16   4     7326.08     8027.29    762.51 o 
  -2  16   4      464.70      379.12    223.70 o 
  -1  16   4      190.89      168.14    258.91 o 
   0  16   4      292.93      383.92    181.04 o 
   1  16   4     3512.83     3638.53    342.49 o 
   2  16   4      475.75      186.56    222.81 o 
   3  16   4     3387.85     3098.67    408.82 o 
   4  16   4        0.42      146.38    220.51 o 
   5  16   4      465.94      444.54    205.16 o 
  -6  17   4     1847.80     2007.83    419.32 o 
  -5  17   4     2652.84     2478.01    421.21 o 
  -4  17   4      574.35      225.75    279.57 o 
  -3  17   4      316.32      262.21    221.75 o 
  -2  17   4     1985.44     1615.87    348.66 o 
  -1  17   4     4117.19     4369.10    466.73 o 
   0  17   4     1084.02      806.33    296.03 o 
   1  17   4      477.59      290.81    254.03 o 
   2  17   4      113.72       37.94    221.93 o 
   3  17   4     1273.84     1519.33    358.68 o 
   4  17   4     1107.82     1319.47    368.72 o 
  -4  18   4     3666.01     4095.12    511.05 o 
  -3  18   4       93.91        0.00    231.85 o 
  -2  18   4     1980.01     2116.77    391.96 o 
  -1  18   4       22.18      116.00    233.66 o 
   0  18   4      934.82     1028.43    467.78 o 
   1  18   4       40.63        0.00    327.52 o 
   2  18   4     3056.16     3391.21    687.64 o 
 -11   0   5     6809.13     7390.46    716.07 o 
  -9   0   5      421.18      429.36    144.86 o 
  -7   0   5    15675.77    16213.54    503.95 o 
  -5   0   5     5680.59     5841.80    238.77 o 
  -3   0   5    13506.48    12950.57    499.42 o 
  -1   0   5    26014.77    24629.34    814.87 o 
   1   0   5      980.52      961.20    171.68 o 
   3   0   5    26742.16    26826.44   1006.45 o 
   5   0   5     6412.29     6318.06    577.71 o 
   7   0   5     3037.55     2742.61    506.45 o 
   9   0   5     6753.50     7274.84    793.78 o 
 -12   1   5      327.83      444.28    395.76 o 
 -11   1   5     2064.46     1883.63    454.13 o 
 -10   1   5     8238.45     8518.74    408.23 o 
  -9   1   5     5148.70     5457.63    274.06 o 
  -8   1   5     7158.26     6929.50    229.00 o 
  -7   1   5     1776.67     1682.01    125.89 o 
  -6   1   5     2578.95     2657.85    138.01 o 
  -5   1   5    10220.09     9730.31    281.78 o 
  -4   1   5    22334.71    22135.22    544.80 o 
  -3   1   5     6005.53     5829.22    173.69 o 
  -2   1   5     1323.43     1126.20     97.25 o 
  -1   1   5     3049.15     2725.19    133.76 o 
   0   1   5    27356.14    26764.02    365.73 o 
   1   1   5     9528.30     9527.19    239.37 o 
   2   1   5     8899.23     8425.88    393.71 o 
   3   1   5     2719.42     2404.31    310.84 o 
   4   1   5     5426.45     4693.82    344.96 o 
   5   1   5     2735.45     2766.01    310.92 o 
   6   1   5     6531.48     6581.30    443.25 o 
   7   1   5     1475.29     1614.15    296.98 o 
   8   1   5      139.17      139.57    177.44 o 
   9   1   5      736.82      687.27    260.66 o 
  10   1   5     2119.97     2188.73    402.91 o 
 -11   2   5      804.22      725.27    208.27 o 
 -10   2   5     2273.88     2458.17    263.94 o 
  -9   2   5       36.78       91.60    103.75 o 
  -8   2   5     5879.00     5891.30    310.55 o 
  -7   2   5      243.33      274.67     89.24 o 
  -6   2   5    20179.64    21176.25    491.19 o 
  -5   2   5      121.08      195.53     62.31 o 
  -4   2   5       79.32      132.98     53.14 o 
  -3   2   5       52.96       74.83     62.72 o 
  -2   2   5    40455.61    38409.75    707.80 o 
  -1   2   5     6531.13     6046.15    184.33 o 
   0   2   5     1655.56     1347.67    112.67 o 
   1   2   5       63.11      144.67     80.85 o 
   2   2   5     8389.15     8086.46    307.83 o 
   3   2   5      701.87      502.15    167.25 o 
   4   2   5    16662.50    16680.97    783.36 o 
   5   2   5       53.39      175.32    145.98 o 
   6   2   5       23.04      107.67    146.20 o 
   7   2   5      453.64      400.79    195.72 o 
   8   2   5     6645.87     7049.13    517.20 o 
   9   2   5      424.68      381.42    226.07 o 
  10   2   5     1573.26     1633.57    367.50 o 
 -12   3   5       88.04        0.00    310.46 o 
 -11   3   5      819.27     1145.12    286.27 o 
 -10   3   5     3221.55     3745.22    310.21 o 
  -9   3   5     7475.10     7549.50    370.73 o 
  -8   3   5     2012.42     1768.76    210.16 o 
  -7   3   5      470.74      360.12    129.81 o 
  -6   3   5      397.77      331.78     86.84 o 
  -5   3   5    16784.52    16703.72    501.24 o 
  -4   3   5    13207.34    13391.19    350.45 o 
  -3   3   5    12630.40    12628.61    255.03 o 
  -2   3   5     1782.76     1733.12    117.65 o 
  -1   3   5     3184.69     3208.02    114.15 o 
   0   3   5     6234.07     6012.28    274.69 o 
   1   3   5    21510.26    21782.12    398.01 o 
   2   3   5     4443.16     4112.85    203.01 o 
   3   3   5      256.39      208.13    114.97 o 
   4   3   5       57.56      214.53    144.02 o 
   5   3   5     7865.78     7126.96    441.05 o 
   6   3   5     3032.11     2928.49    342.08 o 
   7   3   5     4570.32     4471.09    424.97 o 
   8   3   5       69.69      302.99    205.55 o 
   9   3   5     1208.67     1321.95    319.76 o 
  10   3   5      826.96      895.92    345.15 o 
 -12   4   5      173.89      127.05    259.30 o 
 -11   4   5     6159.18     6539.33    513.71 o 
 -10   4   5      236.60      213.72    187.89 o 
  -9   4   5      528.93      640.58    166.99 o 
  -8   4   5      263.50      210.15    127.42 o 
  -7   4   5    14702.41    14936.31    536.82 o 
  -6   4   5     2239.66     2375.11    207.15 o 
  -5   4   5     2853.09     2406.43    144.55 o 
  -4   4   5       12.20       40.51     63.48 o 
  -3   4   5     9225.85     8883.48    221.80 o 
  -2   4   5     1010.53      813.85     97.03 o 
  -1   4   5    35797.60    36417.32    589.34 o 
   0   4   5      512.88      506.53     82.00 o 
   1   4   5       85.65      135.79     69.83 o 
   2   4   5        7.66        0.00     76.64 o 
   3   4   5    13189.37    12970.59    685.87 o 
   4   4   5     1611.50     1464.47    242.67 o 
   5   4   5     3522.35     3462.92    345.10 o 
   6   4   5        5.97      128.06    152.38 o 
   7   4   5     1969.51     1850.65    314.82 o 
   8   4   5      343.62      451.91    216.32 o 
   9   4   5     4913.26     5259.88    510.17 o 
  10   4   5       13.19        0.00    212.14 o 
 -12   5   5      360.79      446.45    296.13 o 
 -11   5   5      634.21      613.86    270.22 o 
 -10   5   5     8236.29     8164.93    532.34 o 
  -9   5   5     1791.11     1851.52    300.12 o 
  -8   5   5     5429.28     5595.43    320.03 o 
  -7   5   5        5.69       21.37    110.06 o 
  -6   5   5     5021.17     5092.18    356.58 o 
  -5   5   5      739.73      793.55    143.76 o 
  -4   5   5    19609.51    19842.24    419.70 o 
  -3   5   5     3161.94     3044.23    148.93 o 
  -2   5   5      873.87      585.38     91.38 o 
  -1   5   5       15.91       32.23     56.08 o 
   0   5   5    16921.60    16600.81    408.30 o 
   1   5   5     4866.60     4819.43    183.99 o 
   2   5   5     8337.32     8373.62    243.16 o 
   3   5   5        7.62        0.00     90.02 o 
   4   5   5     4231.74     4192.96    280.49 o 
   5   5   5      568.99      551.31    186.78 o 
   6   5   5     7304.63     7450.53    478.55 o 
   7   5   5      732.81      532.08    220.52 o 
   8   5   5      862.04      912.65    266.13 o 
   9   5   5      132.67      111.62    201.54 o 
  10   5   5      999.80     1250.58    297.06 o 
 -12   6   5     5541.32     6004.28    790.18 o 
 -11   6   5     1168.14     1092.08    317.64 o 
 -10   6   5     1989.74     1941.72    339.07 o 
  -9   6   5      181.10      165.10    171.04 o 
  -8   6   5     8957.81     9807.35    532.21 o 
  -7   6   5     3204.13     3243.43    256.03 o 
  -6   6   5     9322.45     9731.67    372.74 o 
  -5   6   5      260.58      174.69    107.31 o 
  -4   6   5      218.17      231.20     97.25 o 
  -3   6   5     1041.77      998.80     86.01 o 
  -2   6   5    13220.96    13037.72    317.56 o 
  -1   6   5     7954.72     7551.40    212.60 o 
   0   6   5     2068.82     2110.86    135.88 o 
   1   6   5     2070.16     1931.43    137.62 o 
   2   6   5     4894.28     4883.75    199.73 o 
   3   6   5     3192.34     3009.61    205.78 o 
   4   6   5     4477.67     4584.22    250.26 o 
   5   6   5      777.17      660.12    148.32 o 
   6   6   5       22.91        4.46    126.98 o 
   7   6   5      965.52      748.05    200.04 o 
   8   6   5     2291.91     2674.46    317.12 o 
   9   6   5      973.43      982.05    247.34 o 
 -11   7   5      915.62      934.98    313.93 o 
 -10   7   5        5.15        0.00    188.81 o 
  -9   7   5     7780.17     8464.78    966.26 o 
  -8   7   5       40.22      105.01    162.78 o 
  -7   7   5       23.46        0.00    139.49 o 
  -6   7   5      354.58      282.59    130.90 o 
  -5   7   5    14123.42    15043.24    450.29 o 
  -4   7   5      143.35      206.89     96.56 o 
  -3   7   5     7459.42     7286.75    273.43 o 
  -2   7   5       95.25       94.46     64.21 o 
  -1   7   5     1846.77     1797.91    125.95 o 
   0   7   5       28.58       52.05     71.90 o 
   1   7   5    14499.77    15030.59    375.38 o 
   2   7   5        7.73       30.03     77.55 o 
   3   7   5      728.08      640.06    134.07 o 
   4   7   5        4.05       22.98     94.27 o 
   5   7   5     8034.45     8015.73    340.36 o 
   6   7   5      723.60      828.98    195.77 o 
   7   7   5     3728.33     3460.54    328.52 o 
   8   7   5       53.99        0.00    164.37 o 
   9   7   5      551.02      452.40    230.56 o 
 -11   8   5     3788.11     4593.15    513.17 o 
 -10   8   5      381.79      474.98    253.43 o 
  -9   8   5        3.57       41.24    189.57 o 
  -8   8   5     2915.90     3230.85    373.78 o 
  -7   8   5     8621.28     9131.77    525.95 o 
  -6   8   5    10934.03    10776.77    410.78 o 
  -5   8   5     1270.04     1386.03    188.87 o 
  -4   8   5       87.13       75.65    109.90 o 
  -3   8   5     7562.40     7410.52    283.00 o 
  -2   8   5     3814.61     3705.19    196.34 o 
  -1   8   5     7518.54     7709.23    226.58 o 
   0   8   5     1053.86     1065.32    120.03 o 
   1   8   5        2.49       29.48     79.11 o 
   2   8   5     3062.30     2915.27    177.43 o 
   3   8   5     4124.08     4273.21    241.99 o 
   4   8   5     5570.00     5233.92    273.48 o 
   5   8   5      704.66      621.53    151.19 o 
   6   8   5       34.42       66.87    114.75 o 
   7   8   5     2344.98     1972.46    275.63 o 
   8   8   5     1868.75     1473.60    275.85 o 
   9   8   5     1822.16     2019.25    337.13 o 
 -11   9   5       97.80       27.79    247.53 o 
 -10   9   5     5246.69     5169.42    520.27 o 
  -9   9   5       74.97        0.00    189.96 o 
  -8   9   5     7435.30     7735.95    527.35 o 
  -7   9   5       14.83      120.23    165.53 o 
  -6   9   5     1552.00     1552.15    278.61 o 
  -5   9   5       41.52       95.15    119.43 o 
  -4   9   5    13853.13    14096.52    450.36 o 
  -3   9   5       19.75       44.42    122.30 o 
  -2   9   5       20.97       41.42    100.68 o 
  -1   9   5      178.51      178.48     89.58 o 
   0   9   5    11583.79    11950.98    293.67 o 
   1   9   5      639.78      476.68    106.85 o 
   2   9   5     8049.41     8643.55    318.49 o 
   3   9   5       65.38        0.00     91.07 o 
   4   9   5     1971.44     1691.66    195.40 o 
   5   9   5      174.75      189.34    115.70 o 
   6   9   5     8515.61     9250.27    398.25 o 
   7   9   5      291.37      105.43    164.44 o 
   8   9   5      169.46      231.67    190.56 o 
   9   9   5        8.18        0.00    231.42 o 
 -10  10   5      818.94      787.10    300.55 o 
  -9  10   5       80.09       50.30    207.71 o 
  -8  10   5     5147.80     4807.47    491.28 o 
  -7  10   5     2733.98     2552.60    349.26 o 
  -6  10   5     8204.29     7816.28    506.57 o 
  -5  10   5     1158.56     1233.33    264.74 o 
  -4  10   5      187.80      107.96    152.94 o 
  -3  10   5     3216.65     2993.16    259.68 o 
  -2  10   5     5554.42     5333.54    304.51 o 
  -1  10   5     3204.71     3397.50    213.09 o 
   0  10   5     1676.01     1810.57    149.98 o 
   1  10   5       27.85       61.67     95.66 o 
   2  10   5     4693.62     4653.48    252.65 o 
   3  10   5     5288.50     4761.87    265.97 o 
   4  10   5     5448.09     5743.55    299.49 o 
   5  10   5     1099.48     1049.06    182.18 o 
   6  10   5       17.55        0.00    116.65 o 
   7  10   5     1961.94     1921.02    250.16 o 
   8  10   5     1598.26     1370.84    342.40 o 
 -10  11   5       51.68       58.92    251.97 o 
  -9  11   5     7007.00     7263.91    581.33 o 
  -8  11   5        9.96       79.41    196.57 o 
  -7  11   5       54.73      122.88    184.04 o 
  -6  11   5      135.62       80.03    169.25 o 
  -5  11   5     7072.45     7184.21    481.37 o 
  -4  11   5       66.15       14.58    154.92 o 
  -3  11   5     6002.70     5513.38    326.12 o 
  -2  11   5       42.52        0.00    102.28 o 
  -1  11   5     1599.96     1602.04    212.06 o 
   0  11   5        2.29        0.00    113.31 o 
   1  11   5    12970.83    13913.58    401.10 o 
   2  11   5      970.12      767.68    148.25 o 
   3  11   5     2076.05     2331.08    218.51 o 
   4  11   5       35.63        0.00    104.65 o 
   5  11   5     5135.47     5470.46    320.81 o 
   6  11   5      139.43       53.93    128.94 o 
   7  11   5     2339.27     2266.78    315.97 o 
   8  11   5        8.15       12.28    296.63 o 
  -9  12   5       46.20        0.00    217.80 o 
  -8  12   5     2625.83     2859.74    423.90 o 
  -7  12   5     5615.19     5689.33    485.17 o 
  -6  12   5     4118.41     3665.34    455.27 o 
  -5  12   5     1105.51     1166.96    279.79 o 
  -4  12   5      290.89      281.97    181.06 o 
  -3  12   5     4396.72     4421.62    313.01 o 
  -2  12   5     5568.71     4933.26    314.42 o 
  -1  12   5     3890.96     3808.88    328.25 o 
   0  12   5     1849.21     1915.73    234.07 o 
   1  12   5      103.22       93.91    124.43 o 
   2  12   5     5258.14     5047.72    319.70 o 
   3  12   5     2701.39     3254.59    252.07 o 
   4  12   5     3438.02     3291.90    268.26 o 
   5  12   5      870.96      704.62    177.62 o 
   6  12   5        0.65        0.00    155.35 o 
   7  12   5      650.44      521.24    219.15 o 
  -9  13   5      471.41      220.81    267.44 o 
  -8  13   5     4136.28     4274.74    493.46 o 
  -7  13   5       49.42       62.44    193.83 o 
  -6  13   5     1415.38     1228.43    293.99 o 
  -5  13   5      165.16        0.00    172.71 o 
  -4  13   5     9042.22    10085.80   1412.82 o 
  -3  13   5      362.99      485.06    169.71 o 
  -2  13   5     1008.85      944.57    195.15 o 
  -1  13   5       92.62      182.86    171.30 o 
   0  13   5     6011.22     6656.84    466.18 o 
   1  13   5      404.95      338.61    151.51 o 
   2  13   5     5859.54     5944.13    476.19 o 
   3  13   5       22.20       68.31    117.55 o 
   4  13   5      305.48      187.94    139.85 o 
   5  13   5       85.85      106.49    169.42 o 
   6  13   5     4130.20     4673.85    411.58 o 
   7  13   5      253.55       34.31    209.04 o 
  -8  14   5      750.39      790.43    308.92 o 
  -7  14   5     3786.27     4023.29    475.79 o 
  -6  14   5     1237.13     1251.21    323.22 o 
  -5  14   5     1782.38     2003.39    357.34 o 
  -4  14   5       19.48       35.98    171.27 o 
  -3  14   5     4623.64     4580.78    349.71 o 
  -2  14   5      511.56      576.05    215.18 o 
  -1  14   5     7655.06     8025.06    789.24 o 
   0  14   5      462.41      394.86    193.41 o 
   1  14   5       81.03       44.14    154.22 o 
   2  14   5      657.25      600.02    189.38 o 
   3  14   5     5000.67     5434.18    377.47 o 
   4  14   5      805.32      901.06    234.43 o 
   5  14   5     1389.03     1432.65    284.48 o 
   6  14   5       18.03        0.00    202.85 o 
  -7  15   5       80.24        2.94    213.85 o 
  -6  15   5      180.41        5.79    202.65 o 
  -5  15   5     3200.12     3348.98    434.16 o 
  -4  15   5     2299.44     2318.64    381.80 o 
  -3  15   5     4711.56     4930.53    497.54 o 
  -2  15   5       10.05      114.54    185.16 o 
  -1  15   5      657.00      581.44    237.23 o 
   0  15   5      749.42      461.70    227.49 o 
   1  15   5     4774.07     5439.04    465.12 o 
   2  15   5       91.24      105.43    196.08 o 
   3  15   5      299.27      500.03    252.38 o 
   4  15   5       26.81        0.00    201.84 o 
   5  15   5     1627.11     1798.88    312.48 o 
  -6  16   5     3804.58     4114.22    505.36 o 
  -5  16   5        6.20      123.54    201.84 o 
  -4  16   5       44.63       95.36    194.37 o 
  -3  16   5      265.49      143.83    219.69 o 
  -2  16   5     6539.77     6467.48    890.64 o 
  -1  16   5      443.77      307.98    214.07 o 
   0  16   5     1191.72     1352.75    321.07 o 
   1  16   5      126.67        0.00    199.87 o 
   2  16   5     2132.00     2328.66    555.73 o 
   3  16   5      346.73      432.53    350.65 o 
   4  16   5     2526.60     3048.14    461.52 o 
  -5  17   5      845.13      940.41    315.61 o 
  -4  17   5     3476.53     3411.35    468.99 o 
  -3  17   5      520.98      443.73    247.18 o 
  -2  17   5      283.16      311.49    250.36 o 
  -1  17   5      133.19      177.06    225.40 o 
   0  17   5     2145.02     2084.52    567.67 o 
   1  17   5     1123.26     1266.87    346.63 o 
   2  17   5      976.61     1379.08    493.56 o 
   3  17   5       81.04       33.36    315.77 o 
  -3  18   5     2339.59     2247.53    428.14 o 
  -2  18   5       53.93       53.70    231.31 o 
  -1  18   5     3052.45     3985.35    602.73 o 
   0  18   5        0.71        0.00    259.26 o 
   1  18   5       42.13      169.45    346.48 o 
 -12   0   6     1122.88     1149.74    443.14 o 
 -10   0   6    18884.02    20622.48   1132.30 o 
  -8   0   6     3015.33     2834.14    308.14 o 
  -6   0   6    14114.79    14510.46    725.36 o 
  -4   0   6     8790.90     8402.98    325.50 o 
  -2   0   6     3062.93     3124.82    212.23 o 
   0   0   6    32042.34    32364.98   1048.52 o 
   2   0   6     1393.20     1574.30    336.24 o 
   4   0   6    14873.86    13788.50    837.38 o 
   6   0   6     4578.63     4532.61    600.08 o 
   8   0   6      335.78      584.16    338.14 o 
 -12   1   6     2639.64     2800.99    420.09 o 
 -11   1   6     1271.71     1281.97    292.93 o 
 -10   1   6      135.80       22.72    142.80 o 
  -9   1   6     2719.65     2889.63    273.47 o 
  -8   1   6     7023.37     7037.31    301.36 o 
  -7   1   6     8440.82     8742.01    271.77 o 
  -6   1   6     2159.11     2221.17    151.80 o 
  -5   1   6      402.87      503.50     95.77 o 
  -4   1   6     5233.89     4812.02    210.28 o 
  -3   1   6    12444.03    10845.49    268.02 o 
  -2   1   6    10767.30    10035.58    281.51 o 
  -1   1   6     4112.37     3709.11    164.60 o 
   0   1   6       47.05       68.05     73.41 o 
   1   1   6     5001.67     4608.03    225.40 o 
   2   1   6     8601.02     8063.63    420.42 o 
   3   1   6    10642.81    10898.27    501.62 o 
   4   1   6     1005.06      944.39    219.60 o 
   5   1   6        1.25       92.51    157.13 o 
   6   1   6      595.07      410.25    198.70 o 
   7   1   6     3399.35     3404.14    404.15 o 
   8   1   6     2011.02     2195.49    369.63 o 
   9   1   6      988.46     1129.81    317.50 o 
 -12   2   6       51.68        0.00    262.32 o 
 -11   2   6     6968.38     7723.43    539.41 o 
 -10   2   6       42.57        0.00    113.25 o 
  -9   2   6     7650.15     7190.48    380.81 o 
  -8   2   6        0.68        0.00     90.35 o 
  -7   2   6      970.95      928.93    123.88 o 
  -6   2   6     1956.10     1704.18    140.54 o 
  -5   2   6    13972.10    14205.87    450.87 o 
  -4   2   6     1472.95     1392.75    121.04 o 
  -3   2   6     4230.36     3979.22    168.23 o 
  -2   2   6      557.96      522.12     90.11 o 
  -1   2   6    18766.46    18929.34    524.81 o 
   0   2   6      412.09      314.11     88.01 o 
   1   2   6    13944.99    13524.35    342.25 o 
   2   2   6      110.03      123.73    116.29 o 
   3   2   6     1092.10     1160.49    227.76 o 
   4   2   6     1369.64     1112.51    235.45 o 
   5   2   6    10935.76    10357.89    545.46 o 
   6   2   6      513.74      336.93    197.83 o 
   7   2   6      713.01      946.91    265.56 o 
   8   2   6        2.45        0.00    164.91 o 
   9   2   6     3269.19     2977.96    438.88 o 
 -12   3   6     4751.38     5416.99    775.21 o 
 -11   3   6      317.73      468.12    241.15 o 
 -10   3   6      315.04      265.77    146.97 o 
  -9   3   6     1038.73      920.49    193.11 o 
  -8   3   6     7797.62     8033.29    325.06 o 
  -7   3   6     4443.29     3894.99    230.24 o 
  -6   3   6     5048.90     4786.24    238.00 o 
  -5   3   6      190.44      237.69     83.24 o 
  -4   3   6     5816.07     5765.97    202.27 o 
  -3   3   6     7404.51     6675.72    211.39 o 
  -2   3   6    13100.07    11819.57    271.67 o 
  -1   3   6     6138.76     5796.55    159.95 o 
   0   3   6     1510.98     1433.72    129.39 o 
   1   3   6     1226.66     1036.53    137.13 o 
   2   3   6     8789.51     8871.83    301.74 o 
   3   3   6     3074.18     2559.91    291.61 o 
   4   3   6     1888.56     2011.28    288.47 o 
   5   3   6      232.37      124.49    162.04 o 
   6   3   6     1690.35     1283.35    281.03 o 
   7   3   6      830.96     1020.19    276.15 o 
   8   3   6     3312.30     3399.64    432.95 o 
   9   3   6      208.15      347.54    257.27 o 
 -12   4   6      844.57      738.06    484.08 o 
 -11   4   6      451.30      468.16    367.32 o 
 -10   4   6     9993.85     9985.62    841.55 o 
  -9   4   6      246.55      383.38    130.64 o 
  -8   4   6      463.24      371.13    125.48 o 
  -7   4   6      760.04      808.07    144.57 o 
  -6   4   6     9338.75     9107.65    318.28 o 
  -5   4   6     3140.60     2999.20    204.18 o 
  -4   4   6    16592.93    16674.20    425.69 o 
  -3   4   6        1.63       19.50     69.96 o 
  -2   4   6     1027.21      889.06    110.90 o 
  -1   4   6     4233.91     4038.43    144.45 o 
   0   4   6    14488.03    14398.09    285.64 o 
   1   4   6     1019.54      711.03    126.04 o 
   2   4   6     1527.01     1475.48    162.14 o 
   3   4   6      735.61      668.14    157.00 o 
   4   4   6     6723.52     7050.88    447.64 o 
   5   4   6      785.99      673.03    212.43 o 
   6   4   6     4409.91     4411.88    427.78 o 
   7   4   6       41.61       82.06    179.29 o 
   8   4   6       53.40        0.00    271.61 o 
   9   4   6      860.96     1009.84    316.92 o 
 -12   5   6     1195.72     1124.34    516.30 o 
 -11   5   6     2601.27     2597.81    581.50 o 
 -10   5   6       10.32        0.00    210.64 o 
  -9   5   6     3529.17     3655.70    307.23 o 
  -8   5   6     1418.61     1360.81    207.56 o 
  -7   5   6     8913.71     8993.05    336.31 o 
  -6   5   6     1532.29     1264.79    215.19 o 
  -5   5   6      207.19      153.26     99.26 o 
  -4   5   6     1780.14     1698.79    164.84 o 
  -3   5   6    11424.94    10891.40    283.76 o 
  -2   5   6     4728.79     4373.66    188.74 o 
  -1   5   6     7880.70     8135.88    244.51 o 
   0   5   6     1017.44      936.72    107.47 o 
   1   5   6     4098.97     3977.86    240.20 o 
   2   5   6     2981.42     3036.28    177.71 o 
   3   5   6     8421.19     8365.31    370.84 o 
   4   5   6      521.49      489.34    152.88 o 
   5   5   6        0.88        0.00    142.87 o 
   6   5   6      155.65      148.86    177.52 o 
   7   5   6     4644.56     4785.06    471.88 o 
   8   5   6      472.91      624.45    259.19 o 
   9   5   6      895.91      866.10    318.89 o 
 -11   6   6     3595.59     2816.15    616.00 o 
 -10   6   6     1855.43     1889.11    350.23 o 
  -9   6   6     3877.03     4170.38    411.79 o 
  -8   6   6      819.89      747.20    180.42 o 
  -7   6   6     5082.73     5060.33    271.98 o 
  -6   6   6     8566.22     7406.42    307.28 o 
  -5   6   6     9211.34     9063.24    323.05 o 
  -4   6   6     5052.77     4735.55    239.95 o 
  -3   6   6     2222.44     1872.56    173.94 o 
  -2   6   6      244.18      251.21     88.99 o 
  -1   6   6     8544.92     8416.79    307.01 o 
   0   6   6     4405.80     4184.30    183.38 o 
   1   6   6    10762.63    10674.57    280.51 o 
   2   6   6      459.64      331.15    101.89 o 
   3   6   6      313.09      270.90    112.21 o 
   4   6   6     2083.34     1798.24    196.12 o 
   5   6   6     6690.76     7134.83    387.57 o 
   6   6   6     1092.27     1059.16    219.76 o 
   7   6   6      942.53      946.48    231.19 o 
   8   6   6      123.14      168.92    187.38 o 
   9   6   6     1898.13     1827.70    333.48 o 
 -11   7   6      224.71      371.45    278.74 o 
 -10   7   6       21.12       50.38    211.22 o 
  -9   7   6      219.67      307.48    204.87 o 
  -8   7   6    12374.42    12884.42    622.22 o 
  -7   7   6      121.80      166.33    135.27 o 
  -6   7   6     7003.79     7008.57    305.64 o 
  -5   7   6      100.19      182.86    104.52 o 
  -4   7   6     5879.73     5693.89    266.48 o 
  -3   7   6      552.41      649.88    129.67 o 
  -2   7   6    10638.44    10430.37    280.78 o 
  -1   7   6      444.99      386.73    110.72 o 
   0   7   6       81.43       71.17     80.66 o 
   1   7   6     4138.41     4335.20    196.92 o 
   2   7   6    10475.29    11034.79    305.44 o 
   3   7   6       41.81       27.87    100.47 o 
   4   7   6     4056.24     3931.11    259.05 o 
   5   7   6       13.86       83.48    116.21 o 
   6   7   6     2301.33     2415.44    287.04 o 
   7   7   6      565.17      479.43    205.32 o 
   8   7   6     3377.05     3179.23    363.80 o 
   9   7   6       16.46       37.27    207.86 o 
 -11   8   6     1620.26     1693.97    394.69 o 
 -10   8   6     2213.50     2489.96    396.24 o 
  -9   8   6     2195.67     2516.58    374.74 o 
  -8   8   6       35.25       14.78    175.29 o 
  -7   8   6      101.31      101.89    173.59 o 
  -6   8   6     5165.68     4991.32    275.07 o 
  -5   8   6     7942.56     7524.31    315.11 o 
  -4   8   6     5680.62     5433.83    265.26 o 
  -3   8   6        7.68        0.00     89.87 o 
  -2   8   6     1343.71     1081.02    178.99 o 
  -1   8   6     3239.35     3384.24    212.24 o 
   0   8   6     3633.43     3522.16    217.29 o 
   1   8   6     5945.36     5829.48    231.17 o 
   2   8   6      478.94      607.58    119.17 o 
   3   8   6       87.55       32.03    105.23 o 
   4   8   6     4081.33     4338.56    272.96 o 
   5   8   6     2419.71     1930.47    223.27 o 
   6   8   6     3409.76     3304.18    326.89 o 
   7   8   6       33.91      133.83    169.85 o 
   8   8   6       28.95        0.00    176.16 o 
 -10   9   6       15.18        0.00    205.31 o 
  -9   9   6      866.78      700.01    310.27 o 
  -8   9   6        8.30        0.00    175.59 o 
  -7   9   6     6863.06     6892.36    491.28 o 
  -6   9   6      884.82     1233.04    262.79 o 
  -5   9   6      102.69       25.93    105.39 o 
  -4   9   6       95.62       86.51    103.15 o 
  -3   9   6    11772.38    12150.31    694.46 o 
  -2   9   6       24.03      112.21    119.20 o 
  -1   9   6     2597.69     2732.43    246.45 o 
   0   9   6       18.62       11.86     91.29 o 
   1   9   6     1835.27     1922.82    165.60 o 
   2   9   6      668.87      608.79    141.56 o 
   3   9   6     8979.78     9184.22    358.68 o 
   4   9   6       26.92        0.00    106.01 o 
   5   9   6        9.62       18.25    116.86 o 
   6   9   6      218.11      144.46    141.50 o 
   7   9   6     4358.51     4513.86    395.71 o 
   8   9   6        0.61        0.00    183.49 o 
 -10  10   6     3043.39     3463.14    477.89 o 
  -9  10   6     2573.55     2536.22    406.51 o 
  -8  10   6      722.77      615.68    259.28 o 
  -7  10   6      308.05      368.00    218.57 o 
  -6  10   6     2916.55     3154.85    372.99 o 
  -5  10   6     6333.26     6284.21    368.31 o 
  -4  10   6     2098.52     2046.39    243.65 o 
  -3  10   6       76.01      100.87    133.03 o 
  -2  10   6      501.26      483.92    147.95 o 
  -1  10   6     2463.93     2634.85    250.82 o 
   0  10   6     4983.21     5114.71    310.15 o 
   1  10   6     6534.08     6919.93    354.88 o 
   2  10   6       16.32        0.00    100.13 o 
   3  10   6      267.08      276.52    133.05 o 
   4  10   6     1353.18     1690.08    209.89 o 
   5  10   6     3576.33     3785.28    292.41 o 
   6  10   6     1629.63     1467.70    230.91 o 
   7  10   6      190.32      142.81    193.93 o 
   8  10   6      222.62      116.15    411.87 o 
 -10  11   6       52.28        0.00    246.72 o 
  -9  11   6      139.41        0.00    215.47 o 
  -8  11   6    11524.91    12105.95    809.33 o 
  -7  11   6      603.10      774.17    264.69 o 
  -6  11   6     3999.11     4661.34    446.09 o 
  -5  11   6       24.32        0.00    124.43 o 
  -4  11   6     3622.66     3257.62    297.94 o 
  -3  11   6       55.23       84.21    127.25 o 
  -2  11   6    10367.94    11587.86    457.45 o 
  -1  11   6       50.93       86.73    125.46 o 
   0  11   6       47.08       67.69    148.35 o 
   1  11   6       20.95      142.43    182.90 o 
   2  11   6     9612.29    10862.79    458.93 o 
   3  11   6       14.89       26.15    109.22 o 
   4  11   6     3131.89     2922.16    262.53 o 
   5  11   6        5.06       29.53    134.01 o 
   6  11   6     1449.16     1311.48    229.89 o 
   7  11   6        9.88        0.00    172.23 o 
  -9  12   6     2545.99     2188.47    423.58 o 
  -8  12   6      182.00        0.00    209.73 o 
  -7  12   6      469.47      376.65    232.65 o 
  -6  12   6     2945.49     2953.59    400.63 o 
  -5  12   6     5363.52     5263.32    429.54 o 
  -4  12   6     1937.48     1995.74    262.39 o 
  -3  12   6      312.20      714.38    185.33 o 
  -2  12   6      102.03      151.54    133.66 o 
  -1  12   6     3836.00     4015.57    394.87 o 
   0  12   6     2688.63     2466.04    417.74 o 
   1  12   6     4752.78     4399.59    421.60 o 
   2  12   6      720.77      762.43    231.06 o 
   3  12   6      676.90      467.15    173.11 o 
   4  12   6      694.96     1049.46    197.37 o 
   5  12   6     3089.39     3037.19    290.88 o 
   6  12   6     1378.94     1847.49    270.44 o 
   7  12   6      202.84      342.89    236.68 o 
  -8  13   6      295.38      518.45    288.26 o 
  -7  13   6     5201.46     5357.81    523.87 o 
  -6  13   6       34.78      144.91    200.55 o 
  -5  13   6        5.50        0.00    133.50 o 
  -4  13   6      412.40      477.15    177.92 o 
  -3  13   6    10907.00    11582.42    496.38 o 
  -2  13   6      903.65      648.43    238.57 o 
  -1  13   6     3454.63     3616.70    512.13 o 
   0  13   6        1.46       58.09    164.78 o 
   1  13   6     2662.46     2917.07    397.08 o 
   2  13   6      288.79      109.65    178.55 o 
   3  13   6     5016.61     5325.76    382.93 o 
   4  13   6      241.79      232.45    174.57 o 
   5  13   6        2.32       29.28    161.00 o 
   6  13   6       99.76      194.39    224.38 o 
  -8  14   6      252.94      170.97    261.91 o 
  -7  14   6       34.77        6.73    214.52 o 
  -6  14   6     2894.60     2744.98    590.41 o 
  -5  14   6      791.23      838.23    220.98 o 
  -4  14   6     4910.82     4896.85    377.70 o 
  -3  14   6        6.92        0.00    168.14 o 
  -2  14   6      794.78      665.91    250.42 o 
  -1  14   6      807.08      922.67    271.80 o 
   0  14   6     4905.00     4760.53    465.51 o 
   1  14   6      597.05      631.85    244.50 o 
   2  14   6        8.01      131.42    187.23 o 
   3  14   6       24.69        0.00    181.62 o 
   4  14   6     1641.90     1829.21    353.70 o 
   5  14   6      289.64      311.22    261.96 o 
  -7  15   6      400.49      191.59    263.05 o 
  -6  15   6     1079.20      831.04    288.16 o 
  -5  15   6       34.52        0.00    160.91 o 
  -4  15   6     1600.16     1740.41    358.09 o 
  -3  15   6      825.12      647.98    262.25 o 
  -2  15   6     5767.98     6218.66    641.78 o 
  -1  15   6      557.85      434.02    233.47 o 
   0  15   6       26.33      160.64    191.66 o 
   1  15   6      331.85      254.00    216.36 o 
   2  15   6     2845.95     2758.75    404.62 o 
   3  15   6      537.94      348.97    293.97 o 
   4  15   6      956.99     1330.94    470.43 o 
  -6  16   6       92.38      125.00    229.30 o 
  -5  16   6     3905.55     4702.34    523.77 o 
  -4  16   6      150.34      235.07    235.70 o 
  -3  16   6      320.50      286.49    235.56 o 
  -2  16   6        0.28        0.00    200.98 o 
  -1  16   6     2512.28     2327.30    395.31 o 
   0  16   6      181.98      190.04    226.59 o 
   1  16   6     1921.06     2103.03    412.43 o 
   2  16   6       60.60      181.00    233.08 o 
   3  16   6      543.89      138.74    358.98 o 
  -4  17   6      535.25      531.42    282.91 o 
  -3  17   6     2996.45     3198.58    467.89 o 
  -2  17   6      563.39      990.65    322.13 o 
  -1  17   6      803.89      880.70    296.71 o 
   0  17   6        1.70        0.00    220.23 o 
   1  17   6      857.31      784.63    341.55 o 
 -11   0   7       27.63       69.75    265.73 o 
  -9   0   7     7277.00     6897.66    682.34 o 
  -7   0   7     5073.08     4799.32    579.04 o 
  -5   0   7     6870.00     6248.20    442.95 o 
  -3   0   7    14946.32    15029.07    540.71 o 
  -1   0   7     2525.42     2417.78    328.09 o 
   1   0   7    10685.28    10304.18    482.57 o 
   3   0   7     5046.28     4430.64    523.50 o 
   5   0   7     2149.25     2098.18    462.09 o 
   7   0   7     4365.13     4241.48    663.00 o 
   9   0   7       54.70      193.33    353.68 o 
 -12   1   7     1649.35     1800.14    388.86 o 
 -11   1   7     3277.58     3114.65    417.54 o 
 -10   1   7     3373.26     3400.18    406.39 o 
  -9   1   7     1462.38     1274.10    211.26 o 
  -8   1   7      267.56      235.32    136.32 o 
  -7   1   7     3138.59     3185.38    228.26 o 
  -6   1   7     9163.30     9477.29    584.90 o 
  -5   1   7     1759.98     1719.23    171.08 o 
  -4   1   7      565.37      508.50    118.79 o 
  -3   1   7      330.03      347.46    107.71 o 
  -2   1   7     7584.71     7244.21    226.42 o 
  -1   1   7    10454.37     9443.88    272.63 o 
   0   1   7     4830.41     4267.04    196.99 o 
   1   1   7     2709.75     2593.30    204.90 o 
   2   1   7       93.37      136.62    153.06 o 
   3   1   7     3883.72     3501.58    351.95 o 
   4   1   7     5566.64     5643.97    424.94 o 
   5   1   7     2121.28     1949.28    321.67 o 
   6   1   7      874.42      822.64    252.31 o 
   7   1   7        9.13       78.69    198.52 o 
   8   1   7      835.02      790.35    424.00 o 
   9   1   7     1401.73     1522.26    385.02 o 
 -12   2   7     2271.67     1687.65    531.84 o 
 -11   2   7       66.53       47.38    181.20 o 
 -10   2   7     5185.27     4531.15    449.28 o 
  -9   2   7       59.56      108.71    123.85 o 
  -8   2   7    12481.17    12503.73    652.67 o 
  -7   2   7       32.00       52.33    108.78 o 
  -6   2   7       42.74       94.71     93.00 o 
  -5   2   7      368.25      315.43    107.86 o 
  -4   2   7    13933.92    13450.43    379.57 o 
  -3   2   7      204.85      155.04     80.70 o 
  -2   2   7     6581.59     6039.99    235.73 o 
  -1   2   7     2561.61     2466.20    161.85 o 
   0   2   7     2895.72     2678.10    174.05 o 
   1   2   7       83.23       81.49     96.07 o 
   2   2   7    11287.96    11440.98    425.76 o 
   3   2   7      382.28      168.39    159.59 o 
   4   2   7      110.69        0.00    145.64 o 
   5   2   7        3.77        0.00    140.11 o 
   6   2   7     4092.01     3961.73    428.20 o 
   7   2   7      156.56       89.64    196.30 o 
   8   2   7     1507.61     1542.57    340.81 o 
   9   2   7        4.30        0.00    214.80 o 
 -11   3   7     5893.76     5887.05    725.17 o 
 -10   3   7     3589.61     3727.91    379.84 o 
  -9   3   7      332.90      367.23    156.25 o 
  -8   3   7      120.94       48.50    114.27 o 
  -7   3   7     7428.38     7680.32    381.91 o 
  -6   3   7     2704.53     2902.24    261.56 o 
  -5   3   7     6434.41     6162.01    285.92 o 
  -4   3   7      159.61      196.61     83.51 o 
  -3   3   7      216.77      279.28     89.62 o 
  -2   3   7     2619.13     2513.85    161.42 o 
  -1   3   7    15500.63    15139.65    336.39 o 
   0   3   7     2849.51     2742.05    175.01 o 
   1   3   7     1206.24     1030.05    152.38 o 
   2   3   7        3.04       93.78    104.56 o 
   3   3   7     4024.12     3877.49    366.81 o 
   4   3   7     2068.33     2506.70    333.70 o 
   5   3   7     4625.83     5083.33    429.78 o 
   6   3   7      121.56      234.36    191.59 o 
   7   3   7      178.21      212.87    208.60 o 
   8   3   7      216.21       98.80    211.41 o 
   9   3   7     2217.29     2391.64    446.29 o 
 -11   4   7       16.51        0.00    178.97 o 
 -10   4   7      788.18      766.50    215.56 o 
  -9   4   7     8237.67     8048.45    423.45 o 
  -8   4   7      828.92     1036.05    197.75 o 
  -7   4   7     4603.53     4264.36    307.70 o 
  -6   4   7      424.58      545.56    132.44 o 
  -5   4   7     2563.46     2057.12    188.12 o 
  -4   4   7     3044.83     2899.54    174.85 o 
  -3   4   7    14678.38    14949.92    331.52 o 
  -2   4   7      345.86      317.80     93.67 o 
  -1   4   7      662.55      565.25    108.22 o 
   0   4   7     2349.49     2276.65    187.57 o 
   1   4   7    10077.41    10701.75    451.51 o 
   2   4   7     1082.12     1127.01    164.43 o 
   3   4   7     4902.92     4740.43    303.96 o 
   4   4   7       75.91        0.00    151.81 o 
   5   4   7     1268.66     1260.92    282.18 o 
   6   4   7      351.83      166.68    199.92 o 
   7   4   7     3903.12     4683.25    488.06 o 
   8   4   7      413.04      353.35    246.19 o 
 -11   5   7      912.47      703.43    287.14 o 
 -10   5   7     4529.72     4693.72    484.30 o 
  -9   5   7      248.99      264.43    155.92 o 
  -8   5   7      842.40      878.91    196.16 o 
  -7   5   7     1230.76     1006.92    164.15 o 
  -6   5   7    22340.19    22666.38    527.56 o 
  -5   5   7      636.47      631.84    136.50 o 
  -4   5   7     7009.02     6872.00    300.82 o 
  -3   5   7      110.26      107.54     82.61 o 
  -2   5   7     6229.79     5920.00    226.87 o 
  -1   5   7     1081.52      978.16    131.14 o 
   0   5   7     7376.21     7631.12    294.11 o 
   1   5   7       91.42       34.90     99.27 o 
   2   5   7      711.98      627.59    120.75 o 
   3   5   7      305.90      339.77    140.53 o 
   4   5   7     6961.20     6817.04    470.34 o 
   5   5   7     1062.63      679.59    239.11 o 
   6   5   7     1167.46     1292.63    304.31 o 
   7   5   7        0.36        0.00    201.35 o 
   8   5   7     1579.25     1425.69    354.22 o 
 -11   6   7       27.93      154.63    225.93 o 
 -10   6   7     1323.82     1195.24    318.84 o 
  -9   6   7     1288.06     1254.69    298.71 o 
  -8   6   7     6676.41     6530.03    383.76 o 
  -7   6   7     2139.92     2159.70    214.13 o 
  -6   6   7     1059.64     1000.19    165.32 o 
  -5   6   7      651.96      646.75    139.57 o 
  -4   6   7     9287.41     8549.67    322.36 o 
  -3   6   7     2812.93     2577.43    205.55 o 
  -2   6   7     5416.36     5241.98    221.11 o 
  -1   6   7      604.98      554.12    130.47 o 
   0   6   7     2487.81     2441.40    198.31 o 
   1   6   7     1117.62     1025.10    156.60 o 
   2   6   7    10261.65    10373.90    310.39 o 
   3   6   7     1796.65     1875.36    196.16 o 
   4   6   7      139.57      233.16    130.20 o 
   5   6   7       87.23      115.51    149.34 o 
   6   6   7     3908.74     3811.11    347.04 o 
   7   6   7      501.52      419.14    209.77 o 
   8   6   7     1910.00     1925.18    330.78 o 
 -11   7   7     5924.36     6397.53    586.01 o 
 -10   7   7      175.39      233.61    205.96 o 
  -9   7   7     1749.64     1666.27    343.94 o 
  -8   7   7      756.42      537.00    185.77 o 
  -7   7   7     3500.95     3421.44    258.16 o 
  -6   7   7      735.25      704.78    151.68 o 
  -5   7   7     9894.11     9578.59    354.76 o 
  -4   7   7      192.00      146.32    105.09 o 
  -3   7   7      259.89      282.09    115.58 o 
  -2   7   7      580.88      658.29    139.62 o 
  -1   7   7    10442.13    10279.49    713.65 o 
   0   7   7      821.41      948.37    149.99 o 
   1   7   7     2566.45     2734.90    215.40 o 
   2   7   7      209.75       85.00    107.93 o 
   3   7   7     2331.84     2561.90    224.11 o 
   4   7   7      822.67      945.73    176.67 o 
   5   7   7     4716.61     4876.08    363.64 o 
   6   7   7      159.13      152.96    157.71 o 
   7   7   7      189.76      329.11    199.65 o 
   8   7   7       12.80        0.00    189.28 o 
 -10   8   7      381.91      295.18    234.78 o 
  -9   8   7     3176.15     3264.60    348.87 o 
  -8   8   7     2792.78     2654.64    304.10 o 
  -7   8   7     2360.68     2677.31    291.22 o 
  -6   8   7       12.74        4.14    103.86 o 
  -5   8   7     1076.08      924.03    162.51 o 
  -4   8   7     2491.09     2203.06    209.23 o 
  -3   8   7     7988.49     8270.52    327.69 o 
  -2   8   7      806.84      734.62    164.43 o 
  -1   8   7       17.97      125.81    114.80 o 
   0   8   7      390.56      228.59    115.44 o 
   1   8   7    10382.55    11203.12    373.39 o 
   2   8   7      674.79      647.00    171.87 o 
   3   8   7     5005.33     5144.58    339.67 o 
   4   8   7       24.95       47.19    118.50 o 
   5   8   7      593.75      358.79    150.56 o 
   6   8   7      992.67      910.20    232.96 o 
   7   8   7     2950.49     2950.16    355.23 o 
 -10   9   7     3725.57     4138.15    511.30 o 
  -9   9   7        5.86        0.00    155.35 o 
  -8   9   7      861.16      809.29    216.72 o 
  -7   9   7      902.17      548.83    185.02 o 
  -6   9   7    11407.64    11897.58    760.43 o 
  -5   9   7      275.92      363.47    127.93 o 
  -4   9   7     1181.70     1224.96    179.12 o 
  -3   9   7      298.47      340.61    145.18 o 
  -2   9   7     6020.91     5802.48    333.22 o 
  -1   9   7       47.82       82.70    118.87 o 
   0   9   7     6123.92     6400.61    348.37 o 
   1   9   7      103.34       61.14    109.51 o 
   2   9   7      508.27      440.15    163.40 o 
   3   9   7       99.17      114.75    135.59 o 
   4   9   7     5492.92     6031.17    386.03 o 
   5   9   7       63.78       16.64    137.46 o 
   6   9   7      787.40      811.02    233.68 o 
   7   9   7        1.73        0.00    200.47 o 
 -10  10   7      181.49      499.26    317.97 o 
  -9  10   7     2206.94     2292.25    331.95 o 
  -8  10   7     2457.52     2812.33    328.05 o 
  -7  10   7     1378.18     1228.95    239.06 o 
  -6  10   7      126.63        0.00    134.18 o 
  -5  10   7     1213.36     1061.53    210.66 o 
  -4  10   7     5785.96     6473.80    375.61 o 
  -3  10   7     5260.23     5545.19    339.93 o 
  -2  10   7     1618.94     1642.53    229.44 o 
  -1  10   7      135.40      118.54    124.01 o 
   0  10   7      660.50      845.63    189.41 o 
   1  10   7     4450.44     4477.61    316.47 o 
   2  10   7     3541.26     3875.20    317.66 o 
   3  10   7     1946.83     1982.50    263.49 o 
   4  10   7      158.87      121.55    157.33 o 
   5  10   7      644.06      584.99    217.89 o 
   6  10   7     2140.48     2511.75    284.38 o 
   7  10   7     1446.77     1325.04    309.29 o 
  -9  11   7     1196.98     1127.99    271.28 o 
  -8  11   7        0.26        0.00    158.42 o 
  -7  11   7     2684.48     2939.93    338.82 o 
  -6  11   7       12.74       20.71    140.76 o 
  -5  11   7     5073.21     5908.32    382.31 o 
  -4  11   7       17.92        0.00    128.05 o 
  -3  11   7     1609.79     1573.09    239.34 o 
  -2  11   7      589.76      524.39    173.59 o 
  -1  11   7     8245.03     9595.46    432.93 o 
   0  11   7      648.60      853.70    234.58 o 
   1  11   7     1951.34     2044.03    322.33 o 
   2  11   7      390.84      330.69    162.31 o 
   3  11   7     2482.45     3110.42    316.53 o 
   4  11   7      312.87      198.74    169.55 o 
   5  11   7     2405.63     2780.36    336.63 o 
   6  11   7       41.08       45.06    183.33 o 
  -8  12   7     4627.05     4618.02    423.50 o 
  -7  12   7     1502.70     1517.31    283.31 o 
  -6  12   7       21.85      123.86    162.55 o 
  -5  12   7      262.93      268.62    169.26 o 
  -4  12   7     4974.01     5110.26    371.51 o 
  -3  12   7     2304.90     1965.66    269.95 o 
  -2  12   7     3574.41     3850.10    329.19 o 
  -1  12   7      180.67        0.00    227.45 o 
   0  12   7     1407.74     1385.37    291.45 o 
   1  12   7     1650.51     1978.83    334.23 o 
   2  12   7     2209.02     2451.57    372.77 o 
   3  12   7      834.86     1015.70    233.61 o 
   4  12   7       77.63       56.77    158.02 o 
   5  12   7      113.78      260.60    192.48 o 
   6  12   7     1653.37     1720.87    317.35 o 
  -8  13   7      593.88      636.06    240.86 o 
  -7  13   7      106.63      243.68    198.33 o 
  -6  13   7     4971.19     4759.65    407.37 o 
  -5  13   7      451.49      412.34    183.68 o 
  -4  13   7     1132.29     1039.14    229.38 o 
  -3  13   7        7.63       52.34    153.88 o 
  -2  13   7     3398.91     3310.83    413.46 o 
  -1  13   7      442.76      384.09    214.73 o 
   0  13   7     3933.40     4429.75    451.05 o 
   1  13   7       84.38      100.15    182.53 o 
   2  13   7      542.86      390.87    222.21 o 
   3  13   7      289.32      106.89    200.28 o 
   4  13   7     2275.70     2904.32    345.44 o 
   5  13   7      428.00      537.69    233.50 o 
  -7  14   7      991.43      976.21    268.51 o 
  -6  14   7       27.52       74.26    182.71 o 
  -5  14   7     1004.42      894.38    235.29 o 
  -4  14   7      915.66     1072.03    251.84 o 
  -3  14   7     4880.64     5012.86    494.17 o 
  -2  14   7     1268.95     1298.74    310.74 o 
  -1  14   7      107.71      123.07    198.94 o 
   0  14   7      283.76      189.86    215.13 o 
   1  14   7     2749.35     3190.93    422.31 o 
   2  14   7      475.45      551.11    244.70 o 
   3  14   7     1026.82     1031.97    303.95 o 
   4  14   7        1.92       26.33    230.19 o 
  -6  15   7     1077.15      889.98    270.70 o 
  -5  15   7     2183.49     2550.29    350.50 o 
  -4  15   7       51.12       65.65    216.69 o 
  -3  15   7      622.61      471.39    253.43 o 
  -2  15   7      403.10      513.75    249.68 o 
  -1  15   7     3351.12     4067.69    472.21 o 
   0  15   7      504.35      585.81    261.81 o 
   1  15   7      203.95      400.11    222.94 o 
   2  15   7      179.84        0.00    206.06 o 
   3  15   7     1460.36     1273.21    333.35 o 
  -4  16   7     2780.28     3093.81    465.54 o 
  -3  16   7      604.49      504.40    268.87 o 
  -2  16   7     1059.57     1231.99    343.70 o 
  -1  16   7        1.47      122.21    242.55 o 
   0  16   7      936.64     1090.29    324.56 o 
   1  16   7       57.46      254.71    265.58 o 
 -10   0   8      741.24      771.42    363.91 o 
  -8   0   8     3568.90     4042.46    591.74 o 
  -6   0   8     9195.56     8966.06    529.57 o 
  -4   0   8      782.17      761.69    211.17 o 
  -2   0   8    11143.21    10895.86    508.85 o 
   0   0   8     2465.60     2248.09    290.06 o 
   2   0   8     2623.37     2179.69    434.80 o 
   4   0   8     4327.26     4523.89    612.59 o 
   6   0   8       40.24        0.00    258.15 o 
   8   0   8     2029.68     2393.48    620.55 o 
 -11   1   8      718.87      651.28    270.42 o 
 -10   1   8     2712.68     2467.77    384.30 o 
  -9   1   8     4234.00     3792.96    424.18 o 
  -8   1   8     2171.45     1975.65    256.37 o 
  -7   1   8       56.43        0.00    104.05 o 
  -6   1   8     1355.52     1213.63    169.97 o 
  -5   1   8     4136.00     4088.79    243.26 o 
  -4   1   8     4152.08     4013.48    239.39 o 
  -3   1   8     3375.28     3293.24    226.81 o 
  -2   1   8      143.02      125.17    105.05 o 
  -1   1   8     1624.22     1652.68    186.03 o 
   0   1   8     1669.59     1650.78    187.35 o 
   1   1   8     5466.94     5154.74    275.25 o 
   2   1   8     1452.80     1277.72    255.00 o 
   3   1   8      405.58      267.12    253.60 o 
   4   1   8      747.33      738.25    238.72 o 
   5   1   8     2306.66     2282.35    356.62 o 
   6   1   8     1993.07     1926.01    355.44 o 
   7   1   8     1229.22     1153.94    308.80 o 
   8   1   8      132.16      196.30    246.41 o 
 -11   2   8     5024.48     5092.03    526.22 o 
 -10   2   8        2.02        5.70    173.44 o 
  -9   2   8       12.90        0.00    131.28 o 
  -8   2   8       54.85       25.01    125.67 o 
  -7   2   8    10743.91    10593.65    623.57 o 
  -6   2   8      169.24      172.04    127.41 o 
  -5   2   8      877.19      841.70    148.80 o 
  -4   2   8      128.99       20.63     92.68 o 
  -3   2   8     5936.47     5309.73    262.17 o 
  -2   2   8      353.65      346.96    118.68 o 
  -1   2   8    13134.57    12985.73    421.58 o 
   0   2   8       10.07        0.00     84.57 o 
   1   2   8       77.05      209.18    133.05 o 
   2   2   8       65.06        0.00    144.93 o 
   3   2   8     8846.54     9249.34    651.06 o 
   4   2   8      191.89      106.40    170.69 o 
   5   2   8     1359.01     1354.81    294.98 o 
   6   2   8       12.97        1.38    189.51 o 
   7   2   8     1342.08     1300.88    325.34 o 
   8   2   8      132.34        0.00    236.61 o 
 -11   3   8       55.22      175.02    233.54 o 
 -10   3   8     6136.74     5552.27    403.72 o 
  -9   3   8     3212.11     3257.83    325.02 o 
  -8   3   8     4128.21     3821.61    329.38 o 
  -7   3   8       12.68        1.04    116.64 o 
  -6   3   8     4309.33     4135.45    312.39 o 
  -5   3   8     2166.20     2078.19    242.45 o 
  -4   3   8     9890.10     9460.24    335.09 o 
  -3   3   8     1312.17     1190.60    160.50 o 
  -2   3   8      221.22      193.14    109.26 o 
  -1   3   8       54.11       83.70     93.11 o 
   0   3   8     6797.27     6471.81    257.04 o 
   1   3   8     2126.98     2290.40    204.62 o 
   2   3   8     4705.19     4362.88    311.54 o 
   3   3   8       23.37        0.00    145.50 o 
   4   3   8     1219.58     1181.69    508.72 o 
   5   3   8     2219.60     1841.52    341.00 o 
   6   3   8     2784.63     2763.31    405.28 o 
   7   3   8      452.36      309.12    246.74 o 
   8   3   8      192.66      303.86    267.22 o 
 -11   4   8      293.44       72.02    300.61 o 
 -10   4   8     1288.72     1282.71    254.21 o 
  -9   4   8       82.34        0.00    134.46 o 
  -8   4   8     5029.80     5391.00    361.95 o 
  -7   4   8      392.59      252.21    143.38 o 
  -6   4   8    13118.88    13816.16    512.93 o 
  -5   4   8     1028.13      712.47    169.16 o 
  -4   4   8      388.19      432.25    144.70 o 
  -3   4   8       87.81      162.13    103.69 o 
  -2   4   8     8947.44     9385.85    293.18 o 
  -1   4   8      559.67      425.09    112.89 o 
   0   4   8     2201.40     2228.20    198.15 o 
   1   4   8       61.57       70.26    105.42 o 
   2   4   8     4356.78     4831.81    274.50 o 
   3   4   8      885.19      398.10    204.22 o 
   4   4   8     3748.19     3873.03    414.56 o 
   5   4   8      574.54      332.72    207.37 o 
   6   4   8       35.83      182.97    199.09 o 
   7   4   8      107.97        0.00    219.10 o 
 -11   5   8     1948.85     2325.93    432.29 o 
 -10   5   8      694.59      596.82    262.96 o 
  -9   5   8     5945.43     5996.36    393.04 o 
  -8   5   8      788.10      873.02    205.77 o 
  -7   5   8      898.88      723.52    186.47 o 
  -6   5   8       10.83       29.63    117.50 o 
  -5   5   8     4886.03     4835.20    325.94 o 
  -4   5   8     1322.06     1515.28    220.22 o 
  -3   5   8     6272.65     6265.68    288.46 o 
  -2   5   8      422.14      461.88    113.87 o 
  -1   5   8     3741.05     3526.75    210.27 o 
   0   5   8      690.69      633.25    141.40 o 
   1   5   8     7049.30     7147.20    308.85 o 
   2   5   8      906.69     1067.49    170.57 o 
   3   5   8     1255.22     1294.06    217.54 o 
   4   5   8       81.25        0.00    151.28 o 
   5   5   8     1786.06     1997.37    354.96 o 
   6   5   8      812.94      626.46    256.51 o 
   7   5   8     1367.62     1388.67    353.54 o 
 -10   6   8      292.05       56.56    202.36 o 
  -9   6   8       29.48       27.19    191.50 o 
  -8   6   8      235.72      157.89    147.48 o 
  -7   6   8     5683.75     5415.44    356.75 o 
  -6   6   8      672.14      690.03    177.85 o 
  -5   6   8     6279.60     6651.14    371.53 o 
  -4   6   8      118.81       26.04    103.88 o 
  -3   6   8     3935.83     4139.95    254.68 o 
  -2   6   8     1842.25     1714.35    191.46 o 
  -1   6   8     6798.99     7604.87    312.60 o 
   0   6   8       19.39       22.82    101.06 o 
   1   6   8      175.99      122.91    112.59 o 
   2   6   8       53.60        0.00    100.83 o 
   3   6   8     3834.37     4298.70    331.04 o 
   4   6   8      339.23      306.28    208.08 o 
   5   6   8     1833.62     2308.37    377.90 o 
   6   6   8        5.48        0.00    180.64 o 
   7   6   8     1021.03      682.62    240.73 o 
 -10   7   8     4040.29     4278.09    519.59 o 
  -9   7   8      546.99      537.42    256.76 o 
  -8   7   8     3189.39     3596.92    835.29 o 
  -7   7   8        1.56        0.00    128.64 o 
  -6   7   8     2157.99     2017.27    263.47 o 
  -5   7   8      169.85      189.00    119.09 o 
  -4   7   8    12191.75    13072.85    420.72 o 
  -3   7   8      938.78      966.92    164.35 o 
  -2   7   8      832.21      787.16    154.60 o 
  -1   7   8      349.38      432.42    132.95 o 
   0   7   8     5407.45     5781.40    287.25 o 
   1   7   8      587.48      569.77    140.12 o 
   2   7   8     3198.31     3708.06    258.66 o 
   3   7   8     1074.32     1075.03    213.96 o 
   4   7   8      467.69      340.47    167.43 o 
   5   7   8      286.96      175.82    206.99 o 
   6   7   8     3058.94     3306.01    453.31 o 
   7   7   8      222.25      244.09    241.14 o 
 -10   8   8     1132.81     1026.86    326.19 o 
  -9   8   8        1.86        0.77    202.07 o 
  -8   8   8     3317.74     3609.72    520.85 o 
  -7   8   8     2092.55     2045.07    285.79 o 
  -6   8   8     7606.68     8038.90    363.05 o 
  -5   8   8      410.07      408.72    137.78 o 
  -4   8   8      562.65      574.60    145.61 o 
  -3   8   8      641.15      598.18    146.34 o 
  -2   8   8     6542.42     6767.02    404.96 o 
  -1   8   8     4034.91     4363.86    308.78 o 
   0   8   8     1512.31     1652.98    194.61 o 
   1   8   8        4.85       40.09    108.08 o 
   2   8   8     3199.61     3415.14    307.58 o 
   3   8   8     3464.58     3500.32    324.74 o 
   4   8   8     2475.28     2667.51    312.59 o 
   5   8   8      198.05      385.40    262.70 o 
   6   8   8       35.50      136.39    230.76 o 
  -9   9   8     6339.22     6934.70    587.35 o 
  -8   9   8        1.46       51.53    193.96 o 
  -7   9   8       90.38      285.20    207.68 o 
  -6   9   8       12.41        6.51    126.16 o 
  -5   9   8     7751.15     7983.83    358.78 o 
  -4   9   8        2.92       96.53    109.89 o 
  -3   9   8     3344.73     3324.54    299.15 o 
  -2   9   8       15.54       18.74    120.96 o 
  -1   9   8     1439.28     1569.91    229.15 o 
   0   9   8        1.81        4.14    120.88 o 
   1   9   8    11377.27    12795.43    502.30 o 
   2   9   8      196.97      117.71    142.30 o 
   3   9   8      260.36      284.77    165.33 o 
   4   9   8      131.39      122.76    162.42 o 
   5   9   8     2945.55     3473.91    454.71 o 
   6   9   8       14.47       43.51    248.63 o 
  -9  10   8       31.85        0.00    216.66 o 
  -8  10   8     2637.58     2487.63    413.09 o 
  -7  10   8     3099.86     2957.50    334.35 o 
  -6  10   8     2219.36     2420.88    298.14 o 
  -5  10   8      802.33      713.04    171.51 o 
  -4  10   8      202.35      228.35    146.84 o 
  -3  10   8     2087.63     1993.86    259.41 o 
  -2  10   8     6706.28     6961.65    389.44 o 
  -1  10   8     2170.78     2273.55    279.61 o 
   0  10   8      561.34      575.80    203.51 o 
   1  10   8      351.52      440.75    200.83 o 
   2  10   8     1321.80     1467.77    245.47 o 
   3  10   8     1944.47     2286.24    294.10 o 
   4  10   8     2033.24     2108.85    303.32 o 
   5  10   8      195.31      137.28    184.23 o 
   6  10   8       42.08       39.69    268.98 o 
  -8  11   8     1267.20     1274.98    291.34 o 
  -7  11   8       29.87      148.19    177.95 o 
  -6  11   8      789.10      570.95    204.84 o 
  -5  11   8      346.81      298.62    176.60 o 
  -4  11   8     7470.90     8383.31    638.50 o 
  -3  11   8       76.64       38.12    141.56 o 
  -2  11   8      579.68      532.26    187.09 o 
  -1  11   8       93.91        5.21    198.07 o 
   0  11   8     3266.49     3508.96    409.92 o 
   1  11   8      123.89      132.17    173.32 o 
   2  11   8      982.14      830.30    269.30 o 
   3  11   8       38.93      153.31    161.71 o 
   4  11   8      339.03      418.90    202.58 o 
   5  11   8       83.31        0.00    186.60 o 
  -8  12   8      330.67      362.49    241.35 o 
  -7  12   8     2125.42     2384.67    339.21 o 
  -6  12   8      798.95      725.77    226.24 o 
  -5  12   8     1005.03      671.83    217.77 o 
  -4  12   8        1.54      129.73    164.13 o 
  -3  12   8     1813.04     1984.89    284.29 o 
  -2  12   8     1998.15     2293.70    292.46 o 
  -1  12   8     3676.46     3897.48    498.11 o 
   0  12   8      246.82      315.16    206.55 o 
   1  12   8       21.37        0.00    162.27 o 
   2  12   8      362.46      533.47    245.66 o 
   3  12   8     1852.26     2169.47    380.49 o 
   4  12   8      316.66      441.44    208.96 o 
  -7  13   8      265.32      510.43    244.65 o 
  -6  13   8      107.67      259.07    196.44 o 
  -5  13   8     2231.68     2594.28    331.52 o 
  -4  13   8      290.41       18.03    165.92 o 
  -3  13   8     1774.14     2130.85    301.46 o 
  -2  13   8       34.55      156.79    199.28 o 
  -1  13   8      237.98       92.05    200.86 o 
   0  13   8      338.19      270.42    220.05 o 
   1  13   8     3210.24     3687.41    451.54 o 
   2  13   8       43.24       47.22    200.58 o 
   3  13   8       85.96      229.73    223.38 o 
  -6  14   8     2976.74     3648.87    406.63 o 
  -5  14   8      177.16      224.50    197.31 o 
  -4  14   8       63.15      111.17    177.10 o 
  -3  14   8      492.64      493.51    261.66 o 
  -2  14   8     2477.24     2845.04    427.00 o 
  -1  14   8      718.83      918.48    283.80 o 
   0  14   8      665.66     1298.96    333.61 o 
   1  14   8       36.82       27.15    206.97 o 
   2  14   8     1131.40     1501.62    358.36 o 
  -4  15   8     3170.35     4094.65    513.77 o 
  -3  15   8       92.73        0.00    243.61 o 
  -2  15   8      244.23      355.39    280.90 o 
  -1  15   8       60.59        0.00    210.38 o 
   0  15   8     2013.62     2646.12    434.33 o 
   1  15   8      584.19      750.31    308.21 o 
 -11   0   9     3526.30     3699.02    713.80 o 
  -9   0   9     4576.87     4684.24    678.55 o 
  -7   0   9     2484.90     2396.52    500.00 o 
  -5   0   9     8641.32     8549.85    488.90 o 
  -3   0   9      625.19      598.65    202.09 o 
  -1   0   9     8781.33     8408.01    491.45 o 
   1   0   9     4643.16     4617.45    395.36 o 
   3   0   9      475.80      291.13    281.27 o 
   5   0   9     4539.97     5273.70    715.70 o 
   7   0   9      304.79      430.63    395.76 o 
 -11   1   9      702.24      507.15    271.03 o 
 -10   1   9      232.78      149.93    202.87 o 
  -9   1   9     1046.48     1044.13    283.79 o 
  -8   1   9     4698.69     4469.27    456.45 o 
  -7   1   9     3202.08     3377.00    313.45 o 
  -6   1   9     1531.75     1517.22    223.27 o 
  -5   1   9       26.60       77.40    101.52 o 
  -4   1   9     2218.37     1984.48    206.28 o 
  -3   1   9     3591.50     3665.85    251.34 o 
  -2   1   9     5297.07     5172.10    282.41 o 
  -1   1   9     1331.97     1292.16    180.50 o 
   0   1   9       53.43       67.20    106.69 o 
   1   1   9      759.42      767.53    184.11 o 
   2   1   9     3309.66     3258.93    379.98 o 
   3   1   9     2018.23     1943.53    329.99 o 
   4   1   9      592.90      625.56    245.05 o 
   5   1   9        8.12      110.75    197.38 o 
   6   1   9      435.74      362.20    237.05 o 
   7   1   9     1177.06     1374.27    366.13 o 
 -10   2   9     4903.95     5243.31    523.07 o 
  -9   2   9      117.06        0.00    166.09 o 
  -8   2   9      741.93      894.57    215.37 o 
  -7   2   9       34.85      149.93    139.34 o 
  -6   2   9    10229.46    10027.22    456.21 o 
  -5   2   9      478.28      282.94    143.73 o 
  -4   2   9     6807.61     7189.80    319.77 o 
  -3   2   9      373.67      393.09    126.48 o 
  -2   2   9      911.94      741.47    150.66 o 
  -1   2   9      256.32      180.99    115.56 o 
   0   2   9     5587.02     5790.02    303.34 o 
   1   2   9      600.35      644.50    174.27 o 
   2   2   9      746.98      782.03    257.20 o 
   3   2   9       34.92        0.00    157.70 o 
   4   2   9     3159.75     3095.60    407.50 o 
   5   2   9       22.39        0.00    185.50 o 
   6   2   9     2359.68     2540.88    420.95 o 
   7   2   9        4.49        0.00    222.21 o 
 -10   3   9        0.68       36.45    186.93 o 
  -9   3   9      945.96      935.51    230.46 o 
  -8   3   9     2056.81     1960.22    273.09 o 
  -7   3   9     5355.51     5109.61    367.17 o 
  -6   3   9     2090.68     2126.83    265.57 o 
  -5   3   9      491.24      459.79    162.00 o 
  -4   3   9     1013.35      923.50    162.64 o 
  -3   3   9     5108.91     4944.97    274.54 o 
  -2   3   9     1442.70     1411.21    187.37 o 
  -1   3   9     2245.76     2353.79    225.63 o 
   0   3   9      102.49       61.19    110.57 o 
   1   3   9      920.40      625.51    177.24 o 
   2   3   9     1948.04     1759.44    311.46 o 
   3   3   9     5016.17     5458.56    474.03 o 
   4   3   9      294.64      344.05    221.19 o 
   5   3   9       94.90      235.52    212.59 o 
   6   3   9      313.89      235.28    241.30 o 
   7   3   9     1211.31     1262.97    357.30 o 
 -10   4   9     1123.45      942.13    252.69 o 
  -9   4   9     4821.95     4779.64    396.31 o 
  -8   4   9      409.85      469.62    182.42 o 
  -7   4   9      144.23      200.33    154.33 o 
  -6   4   9      279.15      278.60    153.32 o 
  -5   4   9     6362.33     6988.54    389.54 o 
  -4   4   9      864.62      863.25    188.01 o 
  -3   4   9      658.54      456.47    134.87 o 
  -2   4   9       13.87        0.00    100.47 o 
  -1   4   9     5401.19     5356.33    290.07 o 
   0   4   9      567.81      479.41    163.67 o 
   1   4   9     4111.46     4524.41    281.05 o 
   2   4   9      178.03      343.32    160.86 o 
   3   4   9       74.90      133.93    227.64 o 
   4   4   9        6.07      106.95    190.51 o 
   5   4   9     3233.30     3493.65    446.12 o 
   6   4   9      136.40        4.31    208.40 o 
 -10   5   9        2.93        0.00    212.49 o 
  -9   5   9      336.88      266.30    176.46 o 
  -8   5   9     4093.17     4113.98    368.51 o 
  -7   5   9     1017.38     1201.51    236.05 o 
  -6   5   9     1191.30     1087.79    218.22 o 
  -5   5   9       17.54       79.08    127.97 o 
  -4   5   9     2065.01     1894.30    251.29 o 
  -3   5   9     2204.20     2164.64    262.31 o 
  -2   5   9     5754.56     5885.53    300.03 o 
  -1   5   9      530.59      542.59    146.69 o 
   0   5   9       22.50       24.45    111.31 o 
   1   5   9      944.64     1013.18    175.11 o 
   2   5   9     2698.89     2697.51    246.58 o 
   3   5   9      715.75      775.54    251.68 o 
   4   5   9      912.09     1043.38    283.71 o 
   5   5   9        6.75        0.00    192.28 o 
   6   5   9      671.62      245.10    249.45 o 
 -10   6   9     4660.68     4544.22    538.93 o 
  -9   6   9      791.46      518.21    261.84 o 
  -8   6   9      162.37      115.90    168.39 o 
  -7   6   9       46.05       33.84    147.88 o 
  -6   6   9     5196.27     5391.36    368.90 o 
  -5   6   9     1220.77     1042.37    207.99 o 
  -4   6   9     2952.27     2748.04    291.65 o 
  -3   6   9      497.86      417.32    161.37 o 
  -2   6   9     1635.43     1315.65    226.31 o 
  -1   6   9      867.33      822.03    159.30 o 
   0   6   9     4820.85     5696.43    298.28 o 
   1   6   9     1179.89     1016.01    173.61 o 
   2   6   9      155.22      240.89    134.91 o 
   3   6   9      712.60      657.77    196.06 o 
   4   6   9     1104.49     1044.36    291.82 o 
   5   6   9      561.29      372.34    235.01 o 
   6   6   9     1173.31     1248.37    347.19 o 
  -9   7   9     2096.38     2104.42    407.65 o 
  -8   7   9      284.95      317.10    187.95 o 
  -7   7   9     4364.71     4209.51    369.31 o 
  -6   7   9      723.80      720.26    196.10 o 
  -5   7   9       27.86       83.07    142.41 o 
  -4   7   9      429.42      323.95    155.29 o 
  -3   7   9     6398.23     6368.23    378.99 o 
  -2   7   9      296.31      504.07    171.74 o 
  -1   7   9     1745.84     1793.59    244.41 o 
   0   7   9       15.12        0.00    109.64 o 
   1   7   9     3739.42     4550.68    289.77 o 
   2   7   9      187.71      260.26    142.28 o 
   3   7   9     5230.67     6266.89    408.20 o 
   4   7   9      172.71        0.00    189.50 o 
   5   7   9        8.85      256.19    227.08 o 
   6   7   9       34.31        0.00    205.01 o 
  -9   8   9     2268.38     2715.92    452.51 o 
  -8   8   9       16.42        0.00    207.04 o 
  -7   8   9      509.94      302.07    178.79 o 
  -6   8   9     2385.35     1876.81    276.94 o 
  -5   8   9     4329.73     4661.69    373.24 o 
  -4   8   9     1701.65     1546.29    250.13 o 
  -3   8   9      305.81      526.12    170.46 o 
  -2   8   9      517.57      572.38    176.24 o 
  -1   8   9     2038.76     1792.85    245.83 o 
   0   8   9     3092.21     3620.26    314.42 o 
   1   8   9     2193.20     2601.37    246.02 o 
   2   8   9        1.74       72.51    144.99 o 
   3   8   9        7.40        0.00    150.39 o 
   4   8   9     1480.48     1444.73    268.11 o 
   5   8   9     1478.61     1752.74    381.20 o 
  -9   9   9        0.50      151.80    249.51 o 
  -8   9   9     5015.78     5107.59    546.30 o 
  -7   9   9       16.37        0.00    190.23 o 
  -6   9   9     1380.04     1261.91    247.91 o 
  -5   9   9      128.29       84.70    144.70 o 
  -4   9   9     3416.17     3413.86    334.28 o 
  -3   9   9       37.74       55.83    143.91 o 
  -2   9   9     7795.14     8461.43    436.02 o 
  -1   9   9       81.44      109.69    130.25 o 
   0   9   9       65.13      167.28    149.04 o 
   1   9   9        0.84       57.24    177.00 o 
   2   9   9     3650.86     3747.21    347.17 o 
   3   9   9       35.33      165.04    161.74 o 
   4   9   9      962.68     1120.65    264.41 o 
   5   9   9        0.86      126.78    242.63 o 
  -8  10   9       33.00      492.60    286.11 o 
  -7  10   9      479.70      325.39    248.48 o 
  -6  10   9     1542.78     1624.39    353.28 o 
  -5  10   9     3396.10     3704.45    356.59 o 
  -4  10   9     1828.68     2162.41    289.48 o 
  -3  10   9      274.33      375.95    181.34 o 
  -2  10   9        6.40       32.64    146.61 o 
  -1  10   9     1979.98     2141.89    277.18 o 
   0  10   9     2384.35     2497.56    363.97 o 
   1  10   9     1877.92     1697.28    422.29 o 
   2  10   9      131.75      222.65    202.01 o 
   3  10   9      319.84      427.88    196.59 o 
   4  10   9      439.70      482.37    218.01 o 
  -7  11   9     3548.14     3955.67    674.76 o 
  -6  11   9        7.74        0.00    260.61 o 
  -5  11   9        0.03       69.85    205.61 o 
  -4  11   9       95.31      146.15    166.45 o 
  -3  11   9     3935.87     4191.71    367.91 o 
  -2  11   9        0.58       40.72    146.13 o 
  -1  11   9     1933.52     2024.25    346.18 o 
   0  11   9       31.28        0.00    165.37 o 
   1  11   9     2067.98     1519.68    319.12 o 
   2  11   9       26.49       83.46    197.41 o 
   3  11   9     2369.80     2738.30    420.40 o 
   4  11   9       40.07      149.23    234.83 o 
  -6  12   9     1965.80     1795.13    393.45 o 
  -5  12   9      841.93     1058.12    266.94 o 
  -4  12   9     1627.90     1858.82    294.79 o 
  -3  12   9      196.38      454.15    191.18 o 
  -2  12   9      437.39      204.22    392.91 o 
  -1  12   9      394.99      693.25    263.69 o 
   0  12   9     1829.22     2148.04    369.66 o 
   1  12   9      273.57      387.07    229.15 o 
   2  12   9       38.14       85.79    213.04 o 
   3  12   9       96.41        0.00    241.21 o 
  -5  13   9        0.18        0.00    193.99 o 
  -4  13   9     1091.55     1448.63    293.63 o 
  -3  13   9      104.24      191.76    233.59 o 
  -2  13   9     3066.00     3368.27    446.06 o 
  -1  13   9       37.81      160.30    216.28 o 
   0  13   9        5.35        0.00    195.09 o 
   1  13   9       14.33       24.26    250.19 o 
   2  13   9     1639.61     2210.87    419.07 o 
  -4  14   9      558.80      681.88    303.91 o 
  -3  14   9       67.28       49.13    258.23 o 
  -2  14   9       23.72      178.13    243.71 o 
  -1  14   9     1183.01     1407.34    370.17 o 
   0  14   9      624.46      937.78    323.84 o 
 -10   0  10     1794.07     2020.85    561.41 o 
  -8   0  10     6946.78     6646.34    751.71 o 
  -6   0  10       69.15       52.23    171.41 o 
  -4   0  10     7091.63     7789.73    606.14 o 
  -2   0  10     3161.99     3540.89    387.56 o 
   0   0  10     1064.89      995.28    253.08 o 
   2   0  10     4747.27     5344.21    663.38 o 
   4   0  10        9.66      162.62    317.67 o 
   6   0  10     1966.97     2055.73    626.99 o 
 -10   1  10      912.03      805.13    297.94 o 
  -9   1  10      622.12      779.17    270.34 o 
  -8   1  10      223.26      154.11    190.29 o 
  -7   1  10     2332.84     2394.26    383.03 o 
  -6   1  10     6293.71     6043.23    381.99 o 
  -5   1  10     3933.66     4045.47    283.83 o 
  -4   1  10      782.42      825.07    166.00 o 
  -3   1  10      165.10      150.16    120.74 o 
  -2   1  10     1500.53     1475.41    202.38 o 
  -1   1  10     4792.15     4990.38    299.70 o 
   0   1  10     2341.50     2382.82    243.74 o 
   1   1  10      749.59      844.50    205.80 o 
   2   1  10       89.93      160.95    192.15 o 
   3   1  10     1538.04     1172.70    299.79 o 
   4   1  10     1362.60     1345.73    321.92 o 
   5   1  10     1191.92      996.61    299.55 o 
 -10   2  10      144.44      184.64    239.35 o 
  -9   2  10     4388.17     3687.07    594.96 o 
  -8   2  10       93.76       35.10    183.30 o 
  -7   2  10     3034.87     3307.23    335.88 o 
  -6   2  10      103.14      195.17    149.90 o 
  -5   2  10      330.38      483.01    166.38 o 
  -4   2  10      155.87      113.72    113.46 o 
  -3   2  10     6767.24     7426.02    344.65 o 
  -2   2  10       48.72       99.96    110.98 o 
  -1   2  10        9.16      106.74    117.89 o 
   0   2  10       21.57       65.73    121.02 o 
   1   2  10     3629.22     3970.89    346.14 o 
   2   2  10       16.91       97.97    186.75 o 
   3   2  10     2479.24     2340.61    382.80 o 
   4   2  10        0.38        0.00    178.38 o 
   5   2  10      307.14      314.29    255.86 o 
 -10   3  10     2472.79     2542.95    442.64 o 
  -9   3  10      111.48      441.88    232.31 o 
  -8   3  10        8.41        0.00    148.21 o 
  -7   3  10      742.41      636.72    198.33 o 
  -6   3  10     4060.17     4182.27    361.73 o 
  -5   3  10     2061.43     1839.70    268.40 o 
  -4   3  10     1099.35     1174.54    224.70 o 
  -3   3  10      176.48       46.38    111.00 o 
  -2   3  10     2842.73     3153.76    342.08 o 
  -1   3  10     2044.75     1967.82    229.57 o 
   0   3  10     2654.02     2858.42    301.00 o 
   1   3  10      102.98      130.73    147.85 o 
   2   3  10       21.43        0.00    179.52 o 
   3   3  10      336.47      285.14    207.64 o 
   4   3  10     1003.73     1179.71    315.68 o 
   5   3  10      549.38      493.19    270.96 o 
  -9   4  10      187.44      188.20    191.44 o 
  -8   4  10     3436.39     3620.78    368.13 o 
  -7   4  10      368.20      199.70    173.21 o 
  -6   4  10        9.49       40.68    139.17 o 
  -5   4  10      358.79      350.97    165.46 o 
  -4   4  10     4496.06     4505.68    388.49 o 
  -3   4  10      802.65      794.61    187.93 o 
  -2   4  10     2330.99     2070.21    230.80 o 
  -1   4  10      158.85      142.04    124.42 o 
   0   4  10     1036.61      946.03    213.51 o 
   1   4  10      255.78      104.32    155.79 o 
   2   4  10     2247.24     2120.25    358.35 o 
   3   4  10      173.83       53.11    199.45 o 
   4   4  10       63.45      163.08    216.20 o 
   5   4  10       71.93      179.79    248.89 o 
  -9   5  10     1114.49      990.90    263.36 o 
  -8   5  10      191.48       55.77    162.86 o 
  -7   5  10     2232.96     2211.95    304.34 o 
  -6   5  10     1402.66     1422.16    256.57 o 
  -5   5  10     3522.12     3584.37    341.17 o 
  -4   5  10        4.02        0.00    125.03 o 
  -3   5  10      338.02      254.40    154.68 o 
  -2   5  10      533.52      344.84    161.74 o 
  -1   5  10     4511.62     4776.33    374.65 o 
   0   5  10      228.33      317.81    160.76 o 
   1   5  10      766.07      732.51    202.68 o 
   2   5  10      126.72      122.81    163.22 o 
   3   5  10     3059.55     3016.93    416.12 o 
   4   5  10      118.04        0.00    193.64 o 
   5   5  10     1554.99     1379.31    357.13 o 
  -9   6  10     3026.74     2993.07    376.87 o 
  -8   6  10     1169.32     1210.45    265.08 o 
  -7   6  10     1348.46     1493.38    325.55 o 
  -6   6  10      295.33      114.47    157.76 o 
  -5   6  10     1356.17     1267.84    242.62 o 
  -4   6  10     1408.73     1129.86    223.01 o 
  -3   6  10     3330.37     3696.65    342.85 o 
  -2   6  10      346.39      254.53    153.40 o 
  -1   6  10       26.09      238.89    189.80 o 
   0   6  10      338.84      228.39    161.49 o 
   1   6  10     2736.97     2883.72    314.46 o 
   2   6  10     1045.66     1179.83    243.83 o 
   3   6  10     1640.83     1561.09    331.60 o 
   4   6  10       32.41        0.00    196.28 o 
   5   6  10      725.80      691.06    368.08 o 
  -8   7  10      470.88      472.03    223.93 o 
  -7   7  10       13.27        0.00    158.56 o 
  -6   7  10     4415.20     4615.60    393.51 o 
  -5   7  10      390.71      355.86    175.36 o 
  -4   7  10      253.17      300.69    172.67 o 
  -3   7  10      209.80      188.22    151.69 o 
  -2   7  10     3136.39     3190.97    405.29 o 
  -1   7  10       53.33      200.24    195.69 o 
   0   7  10     2767.94     2909.91    392.39 o 
   1   7  10       73.17       63.39    157.99 o 
   2   7  10      261.94      269.35    184.09 o 
   3   7  10        0.94       38.96    166.37 o 
   4   7  10     1906.28     2204.23    412.39 o 
  -8   8  10     2055.71     2700.15    452.96 o 
  -7   8  10      445.67      486.09    210.06 o 
  -6   8  10       18.76      134.81    165.54 o 
  -5   8  10      618.88      533.84    192.58 o 
  -4   8  10     2454.56     2810.17    329.13 o 
  -3   8  10     1368.63     1589.99    331.12 o 
  -2   8  10     2544.47     3351.50    454.13 o 
  -1   8  10        5.70       36.57    176.71 o 
   0   8  10      307.54      161.82    198.02 o 
   1   8  10     1389.11     1027.87    290.65 o 
   2   8  10     1484.76     1872.80    295.33 o 
   3   8  10      176.22      124.39    186.50 o 
   4   8  10      138.80      215.18    257.77 o 
  -7   9  10     2469.45     2851.71    455.17 o 
  -6   9  10        0.30       28.33    171.37 o 
  -5   9  10     3242.57     3278.52    354.13 o 
  -4   9  10        0.20        3.73    146.44 o 
  -3   9  10        6.36        0.00    169.25 o 
  -2   9  10        0.08        0.00    180.90 o 
  -1   9  10     3516.17     4138.56    452.20 o 
   0   9  10       68.07       18.10    275.97 o 
   1   9  10      277.14      518.17    244.27 o 
   2   9  10       16.24       89.37    204.88 o 
   3   9  10     1149.14     1397.33    288.69 o 
  -7  10  10      460.26      566.05    290.66 o 
  -6  10  10        6.95      129.58    224.32 o 
  -5  10  10      282.30      144.75    173.09 o 
  -4  10  10     1913.70     1957.50    372.79 o 
  -3  10  10     1766.28     2273.98    405.80 o 
  -2  10  10      463.15      690.47    266.94 o 
  -1  10  10      373.79      283.85    229.58 o 
   0  10  10      196.87      182.51    207.13 o 
   1  10  10     1238.17     1442.64    376.23 o 
   2  10  10      966.96     1095.41    323.56 o 
  -6  11  10     4050.12     4469.08    547.74 o 
  -5  11  10       29.60        0.00    236.55 o 
  -4  11  10      415.87      532.41    274.90 o 
  -3  11  10        0.39        0.00    198.32 o 
  -2  11  10     1636.93     1813.57    372.98 o 
  -1  11  10       43.64       71.71    216.27 o 
   0  11  10     2351.13     2953.77    424.10 o 
   1  11  10       55.36      119.29    217.70 o 
   2  11  10       44.30      182.16    257.53 o 
  -4  12  10      983.85      848.59    326.69 o 
  -3  12  10     1389.03     1878.27    403.52 o 
  -2  12  10      800.48      758.07    320.78 o 
  -1  12  10       14.01      115.58    231.05 o 
   0  12  10      176.88      257.22    265.88 o 
  -9   0  11       54.55        0.00    277.86 o 
  -7   0  11     4740.41     5735.42    773.69 o 
  -5   0  11     4957.67     5387.74    662.44 o 
  -3   0  11     1269.83     1386.84    290.35 o 
  -1   0  11     3801.11     4327.19    457.77 o 
   1   0  11        0.49        0.00    230.48 o 
   3   0  11     3112.79     2550.80    593.63 o 
  -9   1  11     1841.39     1293.15    357.34 o 
  -8   1  11     1803.60     1833.49    370.15 o 
  -7   1  11      263.44      451.54    234.72 o 
  -6   1  11     1101.36     1201.14    247.11 o 
  -5   1  11      776.51      887.12    212.27 o 
  -4   1  11     3144.58     3531.40    293.57 o 
  -3   1  11     1240.42     1490.99    216.45 o 
  -2   1  11      119.69      120.44    133.88 o 
  -1   1  11      710.07      747.00    182.08 o 
   0   1  11     1389.08     1367.16    220.61 o 
   1   1  11     1590.51     1423.68    322.37 o 
   2   1  11      946.75      771.53    272.93 o 
   3   1  11      185.83      336.83    239.05 o 
   4   1  11       60.59      120.12    237.74 o 
  -8   2  11     1850.12     2111.98    396.99 o 
  -7   2  11      284.11      219.65    209.21 o 
  -6   2  11     3499.25     3876.06    366.04 o 
  -5   2  11        2.71       39.39    144.01 o 
  -4   2  11       18.91        0.00    136.93 o 
  -3   2  11       81.25      134.92    137.30 o 
  -2   2  11     4757.31     5350.55    393.53 o 
  -1   2  11      124.85       97.93    141.08 o 
   0   2  11     1130.18     1098.81    232.17 o 
   1   2  11        5.03        0.00    152.64 o 
   2   2  11     1181.79      994.69    305.40 o 
   3   2  11       92.07       24.62    203.52 o 
   4   2  11      879.09      667.93    300.07 o 
  -8   3  11      201.57       57.85    201.64 o 
  -7   3  11       34.08       49.53    151.24 o 
  -6   3  11      528.53      311.49    179.43 o 
  -5   3  11     3004.93     3193.04    341.55 o 
  -4   3  11      713.69      499.51    186.82 o 
  -3   3  11     1572.86     1660.99    266.38 o 
  -2   3  11       13.61        0.00    122.73 o 
  -1   3  11      887.67      821.98    190.41 o 
   0   3  11     1021.77     1144.73    241.48 o 
   1   3  11     2186.51     2366.23    310.84 o 
   2   3  11      191.00      130.50    205.44 o 
   3   3  11        2.78        0.00    206.83 o 
   4   3  11       10.64        4.28    229.59 o 
  -8   4  11      128.04       22.32    176.86 o 
  -7   4  11     2998.88     3128.83    359.18 o 
  -6   4  11       64.39      290.01    167.02 o 
  -5   4  11     1068.42      963.04    231.63 o 
  -4   4  11       66.72      184.23    161.81 o 
  -3   4  11     2067.60     2103.74    293.91 o 
  -2   4  11      409.95      309.47    184.47 o 
  -1   4  11     2644.03     3031.99    286.59 o 
   0   4  11       20.96        0.00    153.35 o 
   1   4  11      143.06      230.57    183.35 o 
   2   4  11      147.38       52.60    225.34 o 
   3   4  11     2642.49     3148.38    455.14 o 
  -8   5  11     1409.28     1329.62    287.91 o 
  -7   5  11       19.90       76.89    178.29 o 
  -6   5  11     1467.74     1360.25    266.38 o 
  -5   5  11      352.77      414.53    192.80 o 
  -4   5  11     3613.37     4090.62    381.15 o 
  -3   5  11      220.73      141.66    159.07 o 
  -2   5  11       22.25      107.00    159.60 o 
  -1   5  11       75.01        0.00    179.04 o 
   0   5  11     1568.35     1674.95    279.09 o 
   1   5  11      323.68      352.05    197.86 o 
   2   5  11     1147.34     1336.27    341.60 o 
   3   5  11      227.36        1.94    241.32 o 
  -7   6  11      902.85      822.42    256.08 o 
  -6   6  11     2373.01     2752.65    348.03 o 
  -5   6  11       32.83        0.00    147.79 o 
  -4   6  11      161.02       47.79    154.83 o 
  -3   6  11      340.92      194.94    169.23 o 
  -2   6  11     3330.82     3733.46    449.30 o 
  -1   6  11      700.99      943.94    292.46 o 
   0   6  11     1133.80      966.88    291.03 o 
   1   6  11        4.09       28.96    182.80 o 
   2   6  11      636.43      839.08    300.92 o 
   3   6  11      653.57      454.33    267.75 o 
  -7   7  11       76.91        0.00    185.67 o 
  -6   7  11        5.29        0.00    167.29 o 
  -5   7  11     3159.52     3328.99    428.77 o 
  -4   7  11      134.62      282.14    188.95 o 
  -3   7  11     2109.38     2677.94    336.22 o 
  -2   7  11      201.00      201.34    236.35 o 
  -1   7  11      176.97      170.78    256.63 o 
   0   7  11       27.54        0.00    202.91 o 
   1   7  11     2351.53     2595.71    417.74 o 
   2   7  11       24.79        0.00    211.33 o 
  -6   8  11      778.18     1109.13    277.12 o 
  -5   8  11      556.84      367.33    284.66 o 
  -4   8  11       59.48       47.48    166.48 o 
  -3   8  11      730.26      883.04    278.16 o 
  -2   8  11      904.32      798.30    299.28 o 
  -1   8  11     1714.97     1820.39    376.37 o 
   0   8  11      187.24      109.50    224.54 o 
   1   8  11       29.94       11.37    260.05 o 
   2   8  11      147.14      237.30    354.06 o 
  -6   9  11      564.67      736.00    257.09 o 
  -5   9  11       31.25       63.03    185.80 o 
  -4   9  11     2321.80     2370.13    411.81 o 
  -3   9  11        9.09        0.00    195.80 o 
  -2   9  11      170.42       82.54    215.19 o 
  -1   9  11       53.42        0.00    208.82 o 
   0   9  11     1297.09     1619.41    502.65 o 
   1   9  11        3.07      204.32    331.31 o 
  -4  10  11       33.82        0.00    236.15 o 
  -3  10  11      244.73      208.11    254.79 o 
  -2  10  11     1331.82     1770.53    392.07 o 
  -1  10  11      942.47     1021.23    434.04 o 
   0  10  11      393.27      286.20    358.23 o 
  -6   0  12     2236.31     2232.00    564.44 o 
  -4   0  12     1874.98     2080.57    385.35 o 
  -2   0  12      423.55      491.39    240.93 o 
   0   0  12     2889.06     3536.49    465.84 o 
   2   0  12      166.57      195.60    369.60 o 
  -7   1  12     1807.57     1364.69    355.46 o 
  -6   1  12       35.37      185.07    213.46 o 
  -5   1  12      110.92      138.76    178.37 o 
  -4   1  12      174.15      225.71    182.98 o 
  -3   1  12     1543.88     1891.91    260.32 o 
  -2   1  12     1086.32     1147.31    221.04 o 
  -1   1  12      486.17      442.11    180.57 o 
   0   1  12        1.81       59.81    184.72 o 
   1   1  12      362.37      297.80    248.09 o 
   2   1  12      408.20      366.38    272.35 o 
  -7   2  12      368.56      551.35    277.52 o 
  -6   2  12      174.76       94.84    194.26 o 
  -5   2  12     4004.33     4793.25    419.56 o 
  -4   2  12      227.83      299.42    194.32 o 
  -3   2  12      220.27      346.77    196.02 o 
  -2   2  12       17.25       20.40    141.14 o 
  -1   2  12     1801.37     2177.31    278.99 o 
   0   2  12       28.28       56.15    174.34 o 
   1   2  12     1385.58     1967.48    393.89 o 
   2   2  12       22.82        0.00    223.20 o 
  -7   3  12      601.14      529.65    282.53 o 
  -6   3  12      224.52      305.63    204.46 o 
  -5   3  12       93.92      165.58    172.14 o 
  -4   3  12     1165.42     1022.23    240.55 o 
  -3   3  12      469.90      582.58    215.03 o 
  -2   3  12     1736.32     1873.85    302.12 o 
  -1   3  12      183.21      140.51    164.07 o 
   0   3  12        4.34       24.45    177.03 o 
   1   3  12      208.41      184.86    208.41 o 
   2   3  12     1150.20     1212.06    362.51 o 
  -6   4  12     2540.16     2690.20    361.95 o 
  -5   4  12      267.91      346.60    197.03 o 
  -4   4  12     1684.14     2170.55    317.35 o 
  -3   4  12        4.48        0.00    160.82 o 
  -2   4  12      361.12      321.01    195.07 o 
  -1   4  12      236.08      216.92    292.46 o 
   0   4  12     2246.80     2847.12    343.48 o 
   1   4  12       54.14      199.26    209.71 o 
  -6   5  12      220.73      118.29    193.46 o 
  -5   5  12        9.60        0.00    175.67 o 
  -4   5  12       54.42       57.80    163.23 o 
  -3   5  12     2215.34     2520.49    345.58 o 
  -2   5  12      841.33      779.67    231.02 o 
  -1   5  12      833.36     1433.69    345.77 o 
   0   5  12       34.42       99.72    224.08 o 
   1   5  12      560.83      502.73    244.23 o 
  -5   6  12     2668.77     2941.36    377.81 o 
  -4   6  12      336.66      333.17    208.03 o 
  -3   6  12      319.33      230.25    199.23 o 
  -2   6  12      134.50      373.89    262.61 o 
  -1   6  12      854.29     1462.93    366.55 o 
   0   6  12      224.44      580.60    302.19 o 
  -4   7  12      834.97      803.70    252.11 o 
  -3   7  12       51.01       43.22    236.54 o 
  -2   7  12     1806.60     2124.84    412.50 o 
  -1   7  12      119.66      287.08    267.08 o 
  -3   0  13     1396.36     1599.82    539.24 o 
  -3   1  13       49.89       42.76    196.68 o 
                                                 
